# Supplementary material for: From defense to reconstruction: The hostility-meaning dual-path model of how observing others’ adversity influences distress disclosure
Source: PLoS One. 2026 Jun 8;21(6):e0350109. doi: 10.1371/journal.pone.0350109 (PMC13245792; doi:10.1371/journal.pone.0350109)
Supplement: S1 Dataset — (XLSX) [file pone.0350109.s001.xlsx]

## Sheet: S4_Dataset
index	sex	age	Stress1	Anxiety1	Depression1	Anxiety2	Depression2	Stress2	Anxiety3	Stress3	Anxiety4	Depression3	Stress4	Stress5	Depression4	Stress6	Anxiety5	Depression5	Depression6	Stress7	Anxiety6	Anxiety7	Depression7	SelfEsteem1	SelfEsteem2	SelfEsteem3	SelfEsteem4	SelfEsteem5	SelfEsteem6	SelfEsteem7	SelfEsteem8	SelfEsteem9	SelfEsteem10	DistressDisclosure1	DistressDisclosure2	DistressDisclosure3	DistressDisclosure4	DistressDisclosure5	DistressDisclosure6	DistressDisclosure7	DistressDisclosure8	DistressDisclosure9	DistressDisclosure10	DistressDisclosure11	DistressDisclosure12	ExaggeratedFantasy1	ExaggeratedFantasy2	PursuitOfExcellence1	hostility1
1	2	25	3	3	2	1	3	4	1	3	4	2	3	3	2	2	2	2	1	2	2	1	2	3	3	3	3	2	3	3	3	3	3	4	2	4	2	4	5	5	5	4	4	4	5	5	2	5	3
2	2	18	1	1	1	1	1	2	1	1	1	1	1	2	1	2	1	1	1	1	1	1	1	3	4	3	4	3	3	3	3	4	4	3	4	2	3	3	3	4	4	4	4	3	3	4	3	4	2
8	2	21	2	2	2	2	3	2	2	3	3	3	3	2	3	3	3	3	2	2	2	2	2	2	2	2	2	3	2	2	3	2	2	5	4	5	5	3	5	5	5	4	3	5	5	2	2	3	3
16	2	20	1	1	1	1	1	1	1	1	1	1	1	1	1	4	1	1	1	1	1	1	1	4	4	4	4	4	4	4	4	4	4	3	3	1	1	3	1	3	3	1	1	1	1	6	6	6	3
18	2	22	2	1	1	2	3	2	2	3	2	1	2	2	2	2	2	2	2	2	2	2	1	3	3	4	3	4	3	3	3	4	4	4	5	4	5	3	4	4	5	5	5	4	1	4	2	2	1
24	2	21	1	1	1	1	2	1	1	2	1	1	1	1	1	1	1	1	1	1	1	1	1	3	3	4	3	4	3	2	3	4	4	3	4	4	4	3	4	4	4	4	5	4	4	4	4	4	3
36	2	21	2	2	2	2	2	2	3	3	3	3	3	3	3	3	3	2	2	3	2	2	2	3	3	3	3	2	3	3	3	3	3	4	4	4	4	4	4	4	4	4	4	4	2	4	3	3	4
45	2	18	2	1	2	1	1	1	1	1	3	2	2	2	2	2	2	2	1	1	1	1	1	3	4	3	3	3	3	3	3	3	3	4	4	4	4	4	3	3	4	4	4	4	4	4	4	3	3
55	2	21	3	2	3	1	1	2	1	3	3	2	3	3	3	3	3	2	1	1	2	2	2	3	3	2	3	2	3	3	3	3	4	4	2	3	4	2	2	4	4	3	4	4	4	2	2	2	1
57	2	20	2	3	2	1	2	1	1	2	3	1	2	1	2	2	1	2	1	1	1	1	1	3	3	3	3	3	3	3	4	3	4	4	3	4	3	4	4	4	4	4	4	4	4	4	4	3	1
58	1	22	4	3	3	3	4	4	3	4	3	3	4	4	4	3	3	3	2	4	4	2	2	3	2	1	2	2	2	2	3	2	2	1	4	1	5	2	1	2	4	2	2	2	2	2	2	2	5
60	2	20	2	2	2	1	3	2	1	3	3	2	2	2	2	2	1	1	1	2	2	2	1	3	2	2	2	2	3	2	3	3	3	2	3	2	2	2	3	2	2	3	2	2	3	3	3	3	3
64	1	20	3	2	1	1	3	1	1	3	3	2	2	2	2	2	2	2	1	1	2	2	1	3	2	3	3	2	3	3	3	3	4	2	2	2	2	4	2	2	2	2	2	2	2	3	3	2	3
65	2	20	2	3	2	2	3	3	2	3	3	2	2	2	2	2	2	2	1	3	3	2	2	3	3	2	3	2	3	3	3	3	3	3	3	3	3	2	3	3	3	2	3	3	3	3	3	2	1
69	1	22	2	3	2	2	3	2	2	3	3	2	2	3	2	3	2	2	2	2	2	2	2	3	3	3	3	3	3	2	3	3	3	3	2	3	3	3	3	3	3	3	3	3	3	4	4	3	3
72	1	20	2	2	2	2	2	2	2	3	3	3	3	3	2	2	3	3	1	2	2	2	2	2	3	4	3	3	3	3	2	3	3	5	3	4	2	2	3	4	4	3	4	3	3	3	2	1	3
74	2	19	3	3	2	2	2	2	2	3	3	2	3	2	3	2	3	2	2	2	2	3	2	3	3	3	2	2	2	3	3	3	2	4	2	4	4	3	4	4	4	4	4	4	4	4	3	3	3
80	1	19	1	1	1	1	2	1	1	1	1	1	1	1	1	1	1	1	1	1	1	1	1	4	3	4	3	4	4	3	3	4	4	4	5	4	4	4	4	4	5	5	5	4	4	5	5	3	1
93	2	23	3	3	2	2	3	1	1	3	1	1	2	2	2	2	2	2	1	2	2	2	1	3	3	3	2	2	2	3	3	3	3	3	4	2	2	3	4	4	4	4	4	4	4	3	2	4	1
96	2	22	2	2	2	1	3	2	1	1	2	2	3	2	2	2	1	1	1	1	1	1	1	3	2	3	3	2	2	3	3	3	3	4	4	3	4	4	4	4	4	4	4	4	4	4	2	2	4
101	2	20	3	1	1	3	1	1	1	1	2	2	3	3	1	1	3	1	1	1	1	1	1	1	2	2	3	2	3	2	2	4	4	3	3	3	2	3	1	3	3	5	3	3	3	2	3	4	1
103	2	20	2	2	2	3	2	2	2	2	3	2	2	3	2	3	3	2	2	3	3	3	2	3	3	3	2	2	3	3	3	3	3	3	4	2	3	4	2	3	3	3	4	2	2	3	4	4	3
105	2	21	3	3	1	3	3	2	3	3	1	2	2	2	2	2	2	3	2	2	2	2	2	3	3	3	3	2	3	3	3	3	3	4	4	3	2	2	3	3	4	2	4	3	4	3	3	3	2
107	2	22	2	2	2	2	2	2	2	2	3	2	2	2	2	2	2	2	2	2	2	2	2	3	2	3	2	2	2	2	3	3	3	3	2	4	3	3	4	2	3	3	2	3	2	3	2	4	4
108	2	20	2	2	2	1	2	3	1	3	3	1	1	1	1	1	1	1	1	2	1	2	1	3	3	3	3	3	3	3	3	3	3	3	2	3	1	3	3	3	2	3	3	3	3	5	5	5	1
112	2	20	3	3	2	2	3	2	2	3	3	2	3	3	2	3	3	2	2	3	2	2	2	3	2	2	3	2	2	3	3	3	3	3	3	3	3	2	3	3	3	3	3	3	3	3	3	3	3
115	2	20	2	2	2	2	2	2	2	3	2	2	2	3	2	2	2	2	2	3	2	2	2	3	3	3	3	3	3	3	3	3	3	3	3	2	3	2	2	3	3	3	3	3	3	4	4	3	3
118	2	19	3	4	3	3	4	2	2	4	4	2	3	3	3	2	2	2	1	2	2	2	1	3	3	3	3	2	4	4	4	3	4	2	2	1	1	1	3	2	2	2	1	2	1	4	5	2	1
120	1	19	1	1	2	1	2	1	1	1	1	1	1	1	1	2	1	2	2	2	1	2	1	1	3	4	2	3	3	4	3	3	3	4	3	3	3	3	4	3	3	3	3	3	3	3	4	4	4
123	2	19	3	2	3	1	2	4	1	4	4	3	3	3	3	3	2	2	1	1	1	1	2	3	4	3	3	2	3	3	3	3	3	5	1	4	2	2	4	4	2	2	2	4	4	4	4	4	3
124	2	19	3	3	1	1	3	3	1	2	3	3	2	1	2	2	2	3	2	3	2	2	2	3	3	3	3	2	3	3	3	3	4	4	3	4	2	3	4	4	4	3	4	4	3	3	3	5	3
126	2	19	1	2	1	1	1	2	1	2	4	2	1	2	2	2	2	2	1	2	2	1	1	4	4	4	4	3	4	4	4	4	4	3	4	2	3	2	3	3	4	3	3	3	3	5	6	6	1
132	2	20	2	3	2	2	2	2	2	2	2	2	2	2	2	2	3	2	2	2	2	2	2	3	3	3	3	2	3	2	3	3	3	3	3	3	2	2	4	4	3	2	3	3	3	4	4	3	2
133	2	18	2	3	2	2	2	2	2	3	3	2	3	3	3	2	2	3	1	2	2	2	2	3	3	3	3	3	3	3	3	3	3	3	3	3	4	4	4	4	3	3	4	4	3	4	3	3	4
137	2	19	2	1	2	1	1	2	1	1	2	1	1	1	1	2	2	1	1	1	1	1	1	3	3	4	3	3	3	3	3	4	4	4	4	3	4	4	3	4	4	4	4	3	3	4	3	4	2
140	2	18	2	2	1	1	2	2	2	3	3	2	3	2	1	2	2	2	1	3	2	2	1	4	4	4	3	3	3	3	3	3	3	4	4	4	4	5	5	5	5	4	4	4	4	4	3	4	4
144	2	23	2	2	2	2	3	2	2	2	3	2	2	2	2	2	2	2	2	2	2	2	2	3	3	3	3	2	3	3	3	3	3	2	1	1	1	1	1	1	2	1	2	3	2	4	6	3	1
146	2	21	2	3	1	1	1	3	3	2	2	1	1	1	1	1	1	1	1	1	1	1	1	1	4	4	4	4	3	3	3	4	4	5	3	4	5	3	4	4	5	2	5	4	1	5	5	5	3
164	2	18	1	1	1	1	2	1	1	2	3	2	2	2	2	3	2	2	1	2	2	2	2	3	3	3	3	3	3	3	3	3	3	3	2	3	3	3	3	3	4	3	3	3	3	4	2	2	3
173	2	20	2	2	1	2	3	2	2	3	3	2	2	2	2	2	2	2	2	3	4	3	2	3	3	3	3	2	3	3	3	3	3	2	3	1	2	3	2	2	3	3	2	2	2	2	1	1	1
174	2	20	1	1	1	1	2	2	1	1	2	1	2	2	1	2	2	2	1	1	2	2	1	3	3	4	3	3	3	3	3	3	3	3	3	3	3	3	3	4	3	3	3	4	4	4	5	3	1
175	2	20	3	2	2	2	2	2	2	2	3	3	3	2	3	2	2	2	2	2	2	3	2	2	2	2	2	3	2	3	2	2	2	4	3	3	2	3	3	4	2	3	3	3	3	3	2	2	1
176	2	19	3	3	3	3	3	3	2	3	2	3	3	3	3	3	3	3	3	2	2	3	2	2	2	2	2	2	3	2	3	2	2	3	3	3	3	2	3	3	2	2	2	3	3	3	3	4	3
180	2	21	2	2	2	2	2	2	2	2	3	2	2	2	2	3	2	2	1	1	1	1	1	1	4	4	3	3	3	3	2	4	4	4	3	3	3	2	3	4	4	3	3	3	3	4	3	3	1
183	2	21	3	3	3	2	3	3	2	4	4	4	4	4	4	3	3	3	3	2	3	4	3	2	2	2	2	2	2	2	3	2	2	3	4	4	4	3	3	2	3	3	3	3	3	2	2	2	1
203	2	18	2	3	2	3	2	3	3	3	3	2	3	2	2	3	2	1	2	3	3	2	2	2	3	3	3	3	3	3	3	3	3	3	3	3	3	2	4	4	3	3	3	4	4	4	5	5	3
207	1	18	2	3	2	2	3	3	2	2	3	2	2	3	2	3	2	2	1	2	2	2	1	3	3	3	3	2	3	3	3	3	3	3	3	3	2	2	3	4	2	2	2	3	2	4	3	4	4
209	1	19	2	3	3	2	2	2	2	2	2	2	2	2	2	2	2	2	1	2	2	1	2	3	3	4	2	3	3	3	3	3	4	4	3	3	3	2	3	3	3	2	2	3	3	4	2	2	2
216	2	18	4	4	2	2	3	2	2	2	4	4	4	3	3	4	2	3	4	2	3	3	4	2	2	1	2	2	2	3	3	1	1	4	1	3	2	2	4	4	3	2	3	4	3	3	1	4	2
221	2	19	2	2	3	4	2	2	2	2	2	2	2	2	2	2	2	2	1	2	1	1	2	4	4	3	3	3	3	3	3	3	3	4	4	4	3	3	4	4	4	3	4	4	4	4	4	3	1
224	2	18	1	3	1	1	1	1	1	1	3	2	2	2	2	3	1	2	1	2	2	2	1	3	3	3	4	2	3	3	4	3	3	3	2	3	2	1	3	4	5	4	3	3	3	3	3	4	2
228	2	18	3	2	2	2	3	3	2	3	3	2	3	2	2	2	3	2	2	2	2	2	2	3	3	3	3	3	2	2	3	3	3	3	3	4	3	2	3	2	3	3	3	3	2	4	3	3	3
230	1	18	2	1	2	1	2	3	1	2	3	1	3	2	2	3	1	2	1	2	1	1	1	3	3	4	3	3	3	3	3	4	4	4	4	4	3	3	2	4	3	3	4	4	3	4	3	3	3
233	2	19	3	2	2	2	3	2	2	3	3	3	3	2	2	3	2	3	2	3	2	3	3	2	2	2	3	2	2	2	3	2	2	2	2	2	2	2	2	2	2	2	2	2	2	3	3	2	2
237	2	19	3	3	3	3	3	2	2	3	3	4	3	3	3	3	2	2	1	3	2	2	2	2	3	2	3	2	2	2	4	1	1	2	3	3	3	1	3	3	3	2	2	3	3	2	4	4	2
239	2	18	3	2	3	2	3	3	2	3	2	2	2	3	2	2	2	2	2	2	2	2	2	2	3	3	2	3	3	3	3	3	3	3	4	3	3	3	3	3	3	3	3	3	3	3	3	4	3
240	1	18	3	2	2	3	3	3	3	3	3	3	3	2	3	2	3	3	2	3	3	3	2	2	3	2	3	2	3	3	3	3	3	3	2	2	2	2	3	4	4	2	3	3	3	3	3	3	4
246	1	18	1	1	1	1	1	1	3	2	1	1	1	1	1	1	1	1	1	1	3	1	1	4	4	4	4	1	4	4	4	4	4	3	3	3	3	3	3	5	5	1	3	3	3	6	6	6	1
248	2	21	2	2	2	1	2	2	1	2	2	2	2	2	2	2	2	2	2	2	2	2	2	3	4	4	3	3	3	3	3	3	3	3	4	3	3	3	3	3	4	3	3	3	3	5	4	5	3
250	2	19	1	2	1	1	2	2	2	2	3	2	2	2	2	2	2	2	1	2	2	2	2	3	3	3	3	3	3	3	3	3	3	3	3	4	4	3	2	4	4	4	3	4	4	3	2	4	1
252	1	19	1	1	1	1	3	1	1	1	2	1	1	1	1	3	1	1	1	2	1	1	1	4	4	4	4	3	4	4	4	4	4	3	4	4	3	4	2	4	4	4	4	4	3	6	5	5	1
257	1	20	2	3	2	2	3	2	2	2	3	2	2	2	2	2	2	2	2	2	2	2	2	3	3	3	3	2	2	3	3	3	3	2	2	2	2	2	2	2	2	2	2	2	4	4	3	2	3
258	1	18	3	3	1	2	3	2	1	2	4	2	1	2	2	3	1	1	1	2	2	2	1	3	3	3	3	2	3	3	3	3	3	4	4	4	4	4	4	4	4	4	4	3	4	4	3	5	4
264	2	18	2	3	2	3	4	2	3	3	4	4	3	3	2	2	3	3	1	2	3	3	1	3	3	4	2	2	2	3	3	2	3	4	3	4	3	3	4	4	4	4	3	2	4	4	2	3	1
268	2	18	2	1	1	1	3	2	1	3	4	4	2	2	2	3	1	1	1	3	1	1	2	3	4	3	3	2	3	3	3	3	3	5	3	5	4	3	4	4	5	5	3	5	4	5	5	5	1
273	2	18	2	1	1	1	2	2	1	2	3	1	1	2	1	3	2	1	1	1	1	1	1	4	3	3	3	3	3	3	3	4	4	4	3	4	4	4	3	4	4	3	4	4	3	4	4	3	3
278	1	20	4	4	3	3	3	3	2	3	4	2	3	3	2	3	2	2	2	1	3	2	2	2	2	2	2	2	3	2	3	3	3	1	4	4	1	1	4	1	1	2	2	2	2	2	2	2	2
280	1	18	3	2	2	2	3	2	3	3	3	3	2	2	3	3	2	3	2	2	2	2	2	3	3	3	3	2	3	3	3	3	3	3	3	2	5	1	1	1	5	2	2	1	1	2	2	2	2
294	2	19	2	2	2	1	1	2	1	2	1	1	1	1	1	1	1	1	1	1	1	1	1	4	3	4	4	3	4	3	4	4	4	4	3	4	5	5	3	5	5	5	5	5	5	5	4	4	1
297	2	19	1	2	1	1	1	1	1	1	2	1	1	1	1	1	1	1	1	1	1	1	1	3	3	3	3	3	3	3	3	3	3	3	3	4	3	3	3	4	3	2	4	4	4	5	3	3	2
303	2	19	3	3	2	2	3	2	3	3	4	2	3	2	2	3	2	2	2	2	3	3	2	3	3	3	3	2	2	2	3	3	3	4	3	4	3	2	4	5	4	4	3	3	4	4	4	4	5
312	2	19	1	1	1	1	1	1	1	3	3	1	2	1	1	2	1	2	1	1	2	1	1	3	4	4	3	2	3	3	3	3	4	3	3	3	3	2	3	3	3	4	3	2	3	4	3	2	1
314	2	20	2	2	2	2	2	2	2	2	3	2	2	2	2	3	2	2	2	3	2	2	2	3	3	3	3	3	3	3	3	3	3	3	3	3	3	2	2	3	3	3	3	3	2	5	4	3	2
316	2	20	2	3	1	2	1	2	2	2	4	2	2	2	1	3	1	2	1	3	2	2	2	3	3	3	3	2	2	3	3	4	4	5	5	3	4	3	3	5	5	3	4	2	3	4	1	4	3
320	2	19	1	2	1	1	3	1	1	2	3	2	2	3	2	4	2	1	1	1	1	1	1	3	3	3	3	2	3	3	3	3	4	5	5	5	5	5	5	5	5	5	5	5	5	3	1	1	4
321	2	19	3	2	1	1	2	3	3	3	2	3	3	2	2	2	3	2	3	2	2	3	2	2	3	3	2	2	2	3	2	2	3	4	2	3	4	2	3	3	3	3	2	2	3	3	3	3	4
323	2	20	2	2	1	1	2	1	1	3	3	2	1	1	2	3	1	1	1	3	2	2	1	3	3	4	3	3	3	3	3	3	4	5	5	5	5	2	4	4	5	5	3	4	4	3	3	4	1
326	2	20	2	2	2	2	2	2	2	2	3	2	2	2	2	2	2	2	2	2	2	2	2	3	3	3	3	3	3	3	3	3	3	4	3	4	2	3	3	4	3	3	3	3	3	4	4	4	3
327	2	20	3	2	1	2	2	3	3	2	3	2	3	3	3	2	3	3	4	4	3	3	4	1	1	1	2	2	1	1	1	2	2	4	1	1	1	1	1	1	1	1	1	1	5	1	1	5	4
328	2	19	2	2	2	1	1	1	1	1	3	1	2	1	1	2	1	1	1	1	1	1	1	3	3	4	3	2	3	3	3	4	4	4	4	5	4	5	5	5	5	5	5	5	5	4	4	4	1
329	2	20	3	2	1	1	3	1	1	1	3	1	1	1	1	1	1	1	1	1	1	1	1	1	1	4	3	2	3	3	3	3	3	4	3	4	3	3	3	4	3	3	4	4	4	4	4	4	3
335	2	19	2	2	2	2	3	2	2	3	3	2	3	2	3	2	2	2	2	2	3	2	2	3	3	3	3	3	3	3	3	2	3	4	4	3	3	3	4	4	3	3	4	4	3	4	4	3	3
336	2	19	2	2	2	2	2	2	2	2	3	2	2	2	2	2	2	2	2	2	2	2	2	3	2	3	3	2	3	3	3	3	3	4	3	4	4	4	4	4	4	4	4	4	4	4	3	3	2
344	2	20	3	3	3	3	4	3	2	4	4	3	3	2	3	2	2	3	2	4	2	2	1	3	3	2	2	2	2	2	4	3	3	5	2	5	5	3	3	4	5	2	3	4	4	2	2	2	2
350	2	20	2	2	2	2	2	2	2	2	3	1	1	1	1	1	1	1	1	2	2	1	2	1	2	3	2	3	2	2	2	3	3	3	3	3	3	3	3	2	3	3	4	3	3	4	2	4	4
361	2	20	2	2	2	2	2	2	2	2	3	2	2	2	2	3	2	2	2	3	2	2	2	3	3	3	3	3	3	3	2	3	3	4	3	4	3	3	4	4	4	4	4	4	2	4	4	3	2
364	2	19	1	1	1	1	2	1	1	1	2	1	1	2	1	1	1	2	1	1	1	1	2	3	4	3	4	2	4	4	3	4	4	5	3	5	4	4	4	5	5	4	4	5	4	4	4	3	2
367	2	19	3	2	2	2	2	2	2	2	2	2	2	2	2	2	2	2	1	2	2	2	2	3	3	3	3	2	3	3	3	3	4	4	4	4	4	3	3	4	4	4	3	4	4	4	3	2	3
368	1	20	2	2	2	2	3	2	2	3	2	2	2	2	2	4	2	3	2	2	2	2	2	3	3	3	3	3	3	3	3	3	3	3	2	3	3	2	3	3	3	3	3	4	2	4	4	4	2
377	2	20	2	3	1	1	2	2	2	2	3	2	2	2	2	2	2	2	1	1	1	2	2	3	3	3	3	3	3	3	3	3	3	4	2	3	3	3	4	5	4	4	4	4	3	4	2	2	3
385	2	21	3	2	2	2	3	1	1	3	2	1	2	2	2	2	2	2	1	1	1	1	2	2	3	3	3	3	3	3	2	3	3	3	3	3	2	2	4	4	3	3	3	4	4	4	3	4	3
388	2	20	2	2	2	2	2	2	2	2	2	3	2	2	2	2	2	2	2	2	2	2	2	2	2	3	3	3	3	3	3	3	3	4	3	3	3	3	3	3	3	3	2	4	3	3	2	1	1
389	1	20	1	1	1	1	1	1	1	1	1	2	2	2	2	2	2	2	2	2	2	2	2	2	2	3	3	3	3	3	3	3	3	3	3	3	2	2	2	3	4	4	4	4	4	4	3	3	2
392	2	22	2	2	2	2	2	2	2	2	3	2	2	2	2	2	2	2	2	2	2	2	2	3	3	3	3	3	3	3	3	3	3	4	4	3	2	2	2	4	3	3	3	3	3	4	3	3	3
398	2	20	3	2	2	3	1	2	1	1	3	2	2	3	2	2	2	2	1	2	2	2	1	3	2	3	2	2	3	3	3	3	3	4	5	4	5	4	4	4	5	3	3	3	3	2	1	1	1
403	1	18	2	2	3	1	2	1	1	1	2	2	2	2	1	2	1	1	1	1	1	1	1	3	3	3	3	3	3	3	3	4	4	3	4	2	2	4	3	4	3	4	4	3	2	4	4	4	3
405	1	19	2	3	2	1	1	2	2	3	2	2	2	2	1	2	1	2	1	1	1	1	1	4	3	4	3	3	3	3	4	4	4	5	5	4	2	3	4	4	4	3	3	4	4	4	3	5	4
415	1	18	2	2	2	1	2	2	1	3	3	1	1	1	1	2	2	1	1	2	1	1	1	3	3	3	4	2	3	2	4	3	4	2	2	4	3	4	4	4	4	4	5	3	4	3	4	4	2
417	2	20	2	2	1	1	3	1	1	1	2	2	1	1	1	1	1	2	1	1	2	1	1	3	3	3	3	2	3	3	3	3	4	4	4	4	4	4	4	5	4	4	4	4	3	3	3	3	2
418	2	21	1	1	2	1	1	2	1	1	1	1	1	1	1	1	1	1	1	1	1	1	1	3	3	3	3	3	3	3	3	4	4	4	3	4	3	5	3	5	3	3	4	4	4	3	2	1	1
434	1	20	3	2	3	1	3	3	1	3	3	1	2	3	2	3	2	2	1	3	3	3	1	3	2	2	2	2	2	3	2	2	3	4	2	4	2	2	4	4	2	3	2	3	4	6	5	4	5
436	1	18	1	3	3	1	2	2	2	3	2	2	2	2	2	2	2	2	2	2	2	2	2	4	3	4	3	3	3	3	3	3	3	4	5	4	3	1	3	4	4	4	2	3	4	5	5	5	1
444	2	18	2	2	2	2	3	3	2	2	4	3	2	2	3	3	2	2	2	3	3	2	2	2	3	3	2	2	3	2	3	2	2	3	3	4	3	2	3	3	3	2	3	3	3	3	2	3	3
448	2	19	2	3	2	2	2	2	2	2	3	2	2	2	1	2	2	2	1	3	2	2	1	3	2	3	3	3	3	2	3	3	3	3	3	3	4	3	2	3	3	3	3	3	3	3	2	2	2
457	2	19	3	2	3	2	2	2	2	3	3	3	3	3	3	2	2	3	2	1	2	1	3	3	3	3	3	2	3	3	3	3	4	3	3	1	1	1	2	1	1	1	1	1	1	4	3	4	3
479	2	18	2	2	2	1	1	1	1	3	3	1	1	1	1	3	1	1	1	3	1	1	1	3	3	4	4	3	4	4	4	4	4	3	3	3	3	3	3	4	3	3	3	3	3	4	4	3	2
489	1	18	1	3	1	1	3	1	1	3	3	2	3	2	1	1	1	2	1	1	1	1	1	3	3	3	3	2	3	3	3	3	3	4	3	3	3	3	3	4	4	2	3	4	3	4	3	3	2
494	1	18	2	2	2	3	3	3	2	3	2	2	2	2	2	2	2	2	2	3	3	3	2	3	3	3	3	2	3	3	3	3	3	4	4	4	4	4	4	4	5	4	4	4	4	4	4	2	2
495	2	18	2	2	1	1	2	2	2	3	3	2	2	2	2	3	2	2	1	2	2	2	1	3	3	3	3	2	3	3	3	4	4	3	4	4	3	3	4	3	3	2	3	3	2	4	2	4	3
499	1	19	3	2	2	2	3	2	2	3	3	3	3	3	1	2	1	1	1	1	1	1	1	3	2	2	3	2	3	2	3	3	3	4	3	3	4	4	4	4	4	3	3	4	4	1	3	4	3
504	1	19	3	2	2	2	2	2	3	2	3	2	2	2	2	2	2	2	2	2	2	2	1	1	3	4	3	2	3	3	3	4	2	3	4	1	1	2	2	2	3	1	1	1	1	3	3	3	1
516	2	19	3	3	2	2	2	2	2	2	2	2	2	2	2	2	2	2	2	2	2	2	2	3	3	2	3	3	3	3	3	3	3	3	2	3	3	3	3	4	4	4	3	4	3	4	3	3	2
518	1	20	3	2	2	1	2	3	1	2	3	1	2	2	2	2	1	1	1	1	1	1	1	3	3	3	3	3	3	3	3	4	4	3	4	3	3	4	3	4	4	3	4	4	3	4	5	4	4
523	2	18	1	1	1	1	3	2	2	2	4	2	2	2	2	3	2	2	1	1	1	1	1	3	3	4	3	3	3	3	3	3	4	4	3	3	4	4	3	3	3	3	4	3	4	3	4	2	1
525	1	20	2	3	2	2	3	2	2	2	3	2	2	2	2	2	2	2	2	3	3	2	2	3	3	3	3	2	3	2	3	3	3	4	3	3	2	4	3	4	4	3	4	4	3	4	3	3	4
551	1	19	3	3	2	2	3	2	2	3	3	2	2	2	3	2	3	2	1	3	3	2	1	2	3	2	2	2	3	3	4	2	2	3	3	3	2	3	3	3	2	2	2	3	3	4	6	4	4
554	1	18	3	3	3	3	3	3	3	3	3	3	3	3	2	3	2	3	2	1	2	3	1	3	2	3	3	3	2	3	3	3	3	2	5	3	3	3	3	3	3	2	3	3	3	4	3	5	4
558	2	20	2	2	2	3	2	2	2	3	3	3	2	2	2	2	2	3	2	2	3	3	2	2	3	2	3	2	2	2	2	2	3	4	3	3	4	4	2	3	4	4	4	3	3	4	3	3	2
564	2	18	2	4	1	1	3	3	2	2	2	3	2	3	2	3	2	2	2	3	2	2	1	3	2	3	2	3	3	3	3	3	4	3	3	2	2	2	2	4	5	3	4	4	2	5	4	6	3
571	2	18	2	3	2	2	2	2	2	2	4	2	2	2	2	2	2	2	1	2	2	2	2	3	3	3	3	3	3	3	3	3	3	4	3	3	3	3	3	4	4	3	2	2	2	4	4	3	2
572	2	20	2	3	1	1	2	1	1	2	3	1	1	2	2	2	2	2	1	2	2	2	1	4	4	4	4	3	4	4	4	4	4	4	3	5	4	4	4	4	5	4	4	4	4	5	4	3	4
595	2	20	3	2	2	2	3	2	2	3	3	3	3	2	3	2	2	3	2	3	3	2	2	2	3	2	2	2	2	3	3	2	2	4	3	4	4	3	2	4	4	4	4	5	4	2	1	1	1
604	2	18	3	3	3	2	4	2	2	3	2	2	3	2	2	2	3	1	1	2	1	1	1	4	3	3	4	3	4	4	3	3	3	3	3	3	3	2	3	3	3	3	3	3	3	5	5	3	1
606	2	20	2	3	2	2	3	3	2	3	3	3	3	2	2	3	2	3	2	2	2	2	2	2	2	2	2	2	2	2	3	2	3	3	3	3	3	3	3	3	4	3	3	3	3	3	3	3	3
608	2	19	2	2	1	1	1	1	1	1	2	1	1	1	1	1	1	1	1	1	1	1	1	3	4	4	4	4	1	1	3	4	4	5	4	3	2	5	5	4	5	5	5	4	4	6	6	6	1
634	1	20	2	2	2	2	2	2	1	2	2	1	2	2	2	2	2	2	1	1	1	1	1	3	3	4	3	3	3	2	3	3	4	1	2	2	2	2	2	2	3	2	2	2	2	4	2	2	1
636	2	20	1	2	2	2	3	1	1	2	3	2	2	2	1	3	2	3	1	2	2	2	3	3	2	3	4	3	3	3	3	4	3	3	2	4	1	2	2	1	3	2	3	2	2	3	3	5	4
641	2	20	2	2	2	1	2	2	1	3	3	3	3	3	3	2	3	2	2	3	1	2	2	3	3	3	3	2	3	3	3	3	3	4	4	4	4	3	4	4	4	4	4	4	4	3	4	3	2
642	2	20	3	2	3	3	2	2	2	3	2	2	3	3	3	3	3	3	1	2	3	2	2	2	3	3	3	2	3	3	3	3	3	3	3	2	3	3	4	4	3	4	3	4	4	4	3	2	1
643	2	19	3	2	3	1	3	1	1	3	1	2	3	1	1	1	1	1	1	1	1	1	1	3	4	4	3	4	3	2	1	4	4	5	5	5	5	5	5	5	5	1	5	5	5	5	5	4	1
659	2	20	2	2	2	2	2	2	2	2	2	1	2	2	2	2	2	2	2	2	2	2	2	2	2	3	3	2	3	3	3	3	3	4	4	4	4	4	4	4	4	4	4	3	4	4	5	3	3
665	2	20	2	3	2	2	2	2	1	3	2	2	2	2	2	4	2	2	2	2	2	2	2	3	3	3	3	2	3	3	3	3	3	4	3	4	3	2	4	4	3	3	3	4	3	4	4	4	3
670	2	21	2	2	3	1	1	1	1	1	2	2	3	2	2	1	1	1	1	1	1	1	1	3	2	4	3	3	2	2	2	4	4	2	3	2	4	3	3	2	2	2	3	3	2	2	1	3	2
674	2	20	1	3	1	1	3	1	1	3	1	1	2	1	1	2	1	1	1	1	1	1	1	3	3	4	3	3	3	3	3	4	4	4	4	4	3	4	4	4	5	4	4	4	4	5	4	4	2
677	2	21	2	1	1	1	1	1	1	1	1	1	1	1	1	1	1	1	1	1	1	1	1	1	1	4	3	3	3	3	4	4	4	5	5	5	5	5	5	5	5	5	5	5	5	4	4	6	1
680	2	20	2	2	2	2	3	2	2	3	3	2	2	2	2	3	2	2	2	2	2	2	2	3	3	3	3	2	2	2	3	3	3	3	2	3	3	2	3	3	3	2	2	3	3	3	2	1	2
692	1	21	3	2	2	2	2	2	3	2	4	3	2	2	2	2	2	3	3	2	2	2	2	3	3	3	3	2	3	3	3	3	3	3	4	2	3	3	3	3	3	3	3	3	3	4	4	3	3
693	2	21	2	1	2	1	2	2	1	2	2	1	1	2	2	3	1	2	1	1	2	1	1	3	3	3	3	2	3	3	4	3	3	3	3	4	2	2	3	3	3	3	2	3	3	4	4	4	2
694	2	21	3	4	2	2	2	2	2	2	2	3	2	2	3	2	2	2	2	2	2	2	2	2	2	3	3	3	3	2	3	3	3	2	4	4	3	4	4	4	4	2	3	2	3	2	3	3	2
695	2	19	2	2	1	1	2	2	2	2	2	2	2	2	2	2	2	2	2	2	2	2	2	2	2	3	2	3	3	3	3	3	3	4	4	4	4	3	4	4	4	4	4	4	4	4	4	3	2
701	2	20	2	2	2	2	2	2	2	2	2	2	3	2	2	2	2	2	1	2	2	2	3	3	4	4	3	3	3	3	3	3	3	5	3	4	3	2	4	4	4	4	4	4	4	5	5	5	2
709	1	20	2	3	3	2	3	3	2	3	3	3	3	3	3	3	2	2	1	2	2	2	2	3	3	3	3	2	3	3	3	2	2	3	3	4	3	2	3	4	3	3	3	4	4	4	4	4	2
716	1	21	2	2	2	2	3	2	2	2	3	4	2	2	2	3	1	2	1	1	1	1	1	3	3	4	3	2	4	4	4	4	4	3	3	3	2	1	3	5	3	4	3	4	4	4	3	2	3
718	2	20	3	2	1	1	1	1	1	1	1	1	1	1	1	1	1	1	1	1	1	1	1	3	4	4	3	4	4	3	3	4	4	4	5	4	5	5	4	4	5	5	5	4	4	5	5	5	3
720	2	21	2	2	2	2	2	2	2	3	2	2	2	3	1	2	1	2	1	1	1	1	1	3	3	4	3	3	4	4	3	4	4	5	4	3	3	5	4	5	4	4	4	5	4	5	1	1	1
725	2	20	2	2	2	2	2	2	2	2	3	2	3	2	2	2	2	2	2	2	2	2	1	3	3	3	3	2	3	3	3	3	3	5	4	5	3	4	4	4	4	4	4	4	4	4	4	3	4
727	2	20	2	1	2	2	3	2	2	3	3	2	3	2	2	3	3	2	2	2	2	2	2	2	3	3	3	2	3	3	3	3	3	3	2	4	3	3	3	4	4	4	3	4	3	4	3	3	4
733	2	20	2	3	2	2	2	2	2	4	3	2	3	4	2	4	3	2	1	1	2	1	1	3	4	3	3	3	4	4	4	4	4	4	4	1	4	4	5	5	4	4	4	4	4	4	3	3	2
737	2	21	1	1	2	1	2	1	1	1	2	1	1	1	1	1	1	2	1	1	1	1	1	3	3	4	3	3	3	3	3	4	4	3	3	4	3	3	3	4	4	3	3	4	4	5	4	3	2
753	2	21	2	2	3	1	2	2	2	2	2	1	1	1	2	2	2	2	2	2	2	2	2	3	3	3	3	2	3	4	3	3	3	4	4	3	3	3	3	4	4	3	4	3	3	4	4	4	2
759	2	21	2	1	2	2	2	2	2	3	3	1	1	3	2	2	2	2	2	2	2	2	2	4	4	3	3	3	3	3	3	3	2	4	3	4	2	1	5	4	4	3	3	4	4	6	5	4	3
763	2	21	2	2	2	2	3	2	2	3	2	2	3	2	2	2	2	3	1	2	2	2	2	3	3	3	2	3	2	3	3	3	4	4	3	4	3	3	4	4	5	3	4	4	3	3	3	4	2
766	1	20	2	2	2	2	2	3	2	2	3	2	2	2	2	2	2	2	2	2	2	3	2	2	3	3	3	3	3	3	3	3	3	4	3	4	3	3	4	4	3	3	3	4	4	4	3	3	3
767	2	21	2	2	2	2	3	2	2	3	3	2	3	2	2	2	2	2	2	2	2	2	2	3	3	3	3	2	2	2	3	3	3	3	3	3	3	4	3	3	4	3	4	3	3	3	1	3	1
774	2	19	2	2	2	2	2	2	2	2	3	2	2	2	2	2	2	2	2	2	2	2	2	2	3	3	3	3	3	4	3	3	3	4	4	4	3	4	2	4	4	3	5	4	4	5	5	4	3
776	2	18	3	2	2	1	4	3	1	3	4	3	3	3	3	3	2	3	1	1	2	2	2	3	2	3	2	2	3	2	3	3	3	3	3	3	3	3	2	4	3	3	3	4	3	2	2	1	2
777	1	18	2	1	1	2	3	2	2	2	3	2	2	2	2	2	2	2	2	2	2	1	1	3	2	4	3	3	3	3	3	4	4	4	3	4	4	4	4	5	4	3	4	4	4	4	4	4	2
781	2	19	2	2	2	2	4	3	1	3	4	3	3	3	3	3	3	3	3	3	3	3	3	2	2	2	2	2	2	2	3	3	3	3	2	3	3	3	2	4	4	3	4	2	3	2	2	1	1
797	2	20	2	2	3	1	2	3	2	3	3	2	2	2	2	2	2	2	1	2	3	2	2	2	3	3	3	3	3	3	3	3	3	4	4	4	2	2	3	3	3	3	3	3	3	3	1	2	5
818	2	19	1	1	1	1	1	1	2	1	2	1	2	2	1	2	1	1	1	2	1	2	1	3	3	4	3	2	4	4	4	4	3	5	4	4	3	4	5	5	5	3	4	4	4	5	5	3	2
819	2	19	2	2	2	2	2	2	2	3	2	2	2	2	2	2	2	2	1	1	1	1	1	1	1	4	3	3	3	3	3	3	4	4	4	3	2	3	4	4	4	2	4	4	4	4	3	4	3
824	1	18	2	3	1	1	2	1	1	3	3	1	1	1	1	2	1	1	1	2	1	2	1	4	4	4	3	3	3	3	3	4	4	5	5	5	5	4	4	4	5	5	5	4	4	5	3	3	2
839	2	19	2	2	2	1	4	3	2	3	4	2	3	2	3	2	2	1	1	1	1	2	2	3	3	3	3	3	3	3	3	3	3	4	3	3	3	2	3	3	5	4	4	3	4	4	3	4	2
843	2	19	3	3	3	3	3	3	1	3	3	3	3	3	3	3	3	3	3	3	3	3	2	3	3	2	3	2	3	3	3	2	3	4	3	4	2	2	4	4	2	2	2	4	4	4	4	4	4
846	1	18	3	3	3	3	2	2	2	2	2	2	2	2	2	2	2	2	2	2	2	2	2	2	3	2	2	3	3	2	3	3	3	2	4	3	3	4	2	4	2	2	4	2	2	5	4	3	3
855	1	18	1	3	1	1	1	1	1	1	1	1	1	1	1	1	1	1	1	1	1	1	1	4	4	4	4	4	4	4	4	4	4	3	3	3	5	5	4	4	5	5	5	3	4	6	6	3	1
857	2	19	1	1	1	1	1	1	1	1	3	3	2	1	1	1	2	1	3	2	2	1	3	2	1	3	3	1	3	2	1	1	3	3	2	2	2	4	4	2	2	4	2	3	4	3	3	5	5
859	2	18	2	3	2	2	3	2	3	3	4	2	3	2	2	3	2	2	3	3	2	2	2	3	3	3	3	3	3	3	3	3	3	3	3	3	3	3	3	3	3	3	3	3	4	3	3	3	2
874	2	18	2	2	2	2	3	2	2	3	3	2	2	2	2	4	3	1	2	3	1	2	2	3	1	4	2	3	3	3	2	4	4	5	4	5	5	2	5	5	5	5	5	5	5	1	1	1	1
876	2	18	2	2	3	2	3	2	1	3	4	2	2	2	1	3	1	2	1	1	2	2	2	2	2	2	3	3	3	2	3	3	3	4	3	4	3	3	3	4	4	3	3	4	3	2	2	4	1
879	2	20	1	2	1	1	2	2	3	2	3	1	2	1	2	2	1	2	1	2	2	2	1	3	3	3	3	3	3	3	3	3	3	3	3	2	2	2	3	5	3	3	3	4	3	5	5	3	2
895	2	20	2	2	2	3	2	3	2	2	2	2	2	2	2	2	2	2	2	2	2	2	2	2	3	3	2	3	2	2	2	3	3	4	4	4	4	4	2	5	4	4	4	5	5	2	2	6	1
905	2	21	1	1	1	1	1	1	1	1	1	1	1	1	1	1	1	1	1	1	1	1	2	4	4	4	4	1	4	4	4	4	4	5	3	3	3	3	5	5	3	3	3	3	3	4	5	5	4
910	2	21	2	3	2	2	2	2	2	3	3	2	2	2	3	2	2	2	2	2	2	2	2	3	3	3	3	2	3	2	3	3	3	4	3	3	3	3	3	3	3	3	3	3	3	4	4	3	2
911	2	20	2	2	2	2	3	3	2	3	3	3	3	2	2	3	2	2	2	2	3	2	2	3	3	2	3	3	2	2	3	3	3	3	3	3	3	2	3	3	3	3	3	3	3	4	3	3	3
913	2	19	2	3	2	2	2	2	2	2	2	2	2	2	2	2	2	2	2	2	2	2	2	2	2	3	2	3	3	3	3	3	3	3	3	2	2	2	3	4	4	3	3	3	3	3	3	3	2
918	2	20	2	2	2	2	2	2	1	3	4	3	3	3	2	3	3	2	1	2	2	2	1	2	4	3	4	1	2	2	4	3	3	5	5	5	5	5	5	5	5	5	5	5	5	3	3	3	3
921	2	18	3	3	2	3	4	3	2	4	4	3	3	3	3	3	3	3	2	2	3	2	2	2	2	3	2	1	3	3	3	3	3	4	2	4	2	2	1	4	4	2	4	4	4	3	3	1	4
929	2	18	3	1	1	1	2	1	1	3	1	1	3	1	1	1	1	1	1	1	1	1	1	4	3	4	4	3	3	3	3	4	4	5	4	4	4	3	4	4	4	4	4	4	4	5	4	3	1
933	2	21	2	1	1	1	1	1	1	1	1	1	1	1	1	1	1	1	1	1	1	1	1	1	1	4	1	4	4	4	4	4	4	5	4	5	4	3	5	5	4	3	3	5	5	6	6	6	2
951	1	21	3	2	2	2	2	2	2	2	2	2	2	2	2	2	2	3	2	2	2	2	2	2	3	3	3	2	3	3	3	3	3	2	4	3	3	3	2	3	4	3	4	3	2	3	4	3	4
961	1	18	2	4	3	3	1	3	3	3	3	2	3	3	3	3	3	3	3	3	3	3	2	2	3	2	2	2	3	2	3	3	3	3	2	4	1	2	4	2	2	2	2	2	4	4	4	6	3
965	2	20	2	2	2	2	2	2	2	2	2	2	2	2	2	1	1	1	1	1	1	2	2	2	2	3	3	3	2	2	2	3	3	3	3	3	2	2	4	4	3	3	3	4	4	4	4	4	5
966	2	20	2	2	3	2	2	2	2	3	2	2	2	2	2	2	2	2	2	2	3	2	2	2	2	3	3	2	2	3	2	3	3	4	3	4	4	3	4	4	2	4	4	4	4	2	2	2	1
976	1	20	1	1	1	1	2	2	1	2	3	2	3	1	1	3	1	1	1	2	1	1	1	2	3	3	3	2	4	4	2	1	3	3	3	4	2	2	2	4	2	3	3	4	4	2	2	1	1
979	1	19	2	1	1	1	1	1	1	1	2	2	2	2	2	3	2	2	1	1	1	1	1	3	3	3	4	3	4	3	4	3	3	4	4	4	3	4	4	4	4	4	4	4	4	4	3	3	3
985	1	20	2	3	2	3	3	3	3	3	3	2	2	2	2	3	2	1	2	2	3	3	2	3	3	3	3	2	3	3	3	3	3	3	2	3	2	2	3	5	3	3	2	5	3	4	3	3	3
988	2	20	2	2	1	2	2	2	3	3	4	2	3	3	3	3	2	2	1	3	4	2	1	3	3	3	3	3	3	3	3	3	3	4	4	4	2	4	5	5	4	4	4	2	4	4	4	4	3
994	2	19	2	2	2	2	2	3	2	2	2	2	2	2	2	2	2	2	2	2	2	2	2	2	2	3	3	3	2	2	3	3	3	3	3	3	3	4	3	4	5	4	4	3	3	3	3	2	2
995	2	20	3	3	1	1	2	2	1	2	2	2	2	2	2	2	2	2	2	2	3	2	2	3	3	3	3	3	3	3	3	3	3	4	2	3	4	3	3	4	3	4	4	3	3	3	3	3	2
999	2	21	2	1	2	2	1	1	1	2	2	1	2	2	1	2	1	2	1	2	2	1	1	3	4	4	3	3	4	4	3	4	4	5	4	5	4	5	5	5	5	4	5	4	4	6	3	4	1
1004	2	19	2	2	2	2	2	2	2	3	3	3	3	2	3	2	2	2	2	3	3	2	2	3	3	3	2	3	3	3	3	3	3	3	3	3	3	4	3	4	4	4	4	4	4	4	4	4	2
1006	2	20	3	3	2	2	2	2	2	3	2	2	2	2	2	2	2	2	2	3	2	2	2	3	3	3	2	3	3	3	3	3	4	4	3	4	4	3	4	4	4	4	4	4	4	4	3	2	2
1014	2	20	2	3	2	2	3	3	2	3	4	3	2	2	2	3	2	2	2	3	2	3	2	2	2	3	3	2	2	2	3	4	4	4	4	5	4	4	3	3	5	4	5	4	5	4	2	4	4
1018	2	20	1	1	1	1	1	1	1	1	3	1	1	1	1	1	1	1	1	1	1	1	1	4	4	4	4	1	4	4	4	4	4	5	5	1	1	5	5	5	3	3	3	3	3	4	4	4	1
1020	2	20	3	3	1	1	2	2	3	3	3	2	2	1	1	2	1	1	1	2	1	2	1	3	4	4	3	2	4	4	4	4	4	4	4	5	4	4	3	4	4	4	3	4	5	5	3	3	3
1022	1	20	3	1	2	2	4	2	2	2	3	1	3	4	3	2	3	1	1	2	3	3	1	3	3	2	3	2	3	3	4	3	3	5	5	5	4	3	4	5	5	4	4	5	4	4	6	5	3
1028	1	21	2	2	2	3	2	2	2	2	3	2	3	2	2	3	2	2	2	3	2	2	2	3	3	3	3	3	3	2	3	3	3	3	2	3	3	3	3	4	3	3	4	4	3	4	4	3	4
1030	1	20	2	2	1	1	2	2	2	2	3	2	3	2	2	2	2	2	1	2	2	2	1	3	3	3	3	2	3	3	3	3	3	4	3	3	3	2	3	4	4	3	4	3	2	3	1	1	1
1033	2	19	2	2	2	2	3	2	2	2	2	3	3	2	2	2	2	2	1	2	2	2	2	3	3	3	3	3	3	3	3	3	3	3	4	3	4	2	3	4	3	3	2	4	4	4	4	4	3
1034	2	19	2	2	2	2	2	2	2	2	2	2	2	2	2	2	2	2	1	2	2	2	2	3	3	3	3	3	3	3	3	3	3	4	3	3	2	3	4	4	3	2	3	3	3	4	4	2	1
1038	2	19	2	2	2	1	1	1	1	1	2	3	1	2	2	3	1	1	1	2	2	1	1	3	3	4	4	3	3	3	4	4	4	2	3	3	2	2	2	2	3	3	2	3	2	3	3	3	1
1039	2	19	2	2	3	1	3	2	2	2	3	2	2	2	2	2	2	2	1	2	2	2	1	2	3	3	3	3	3	3	3	3	3	4	3	4	3	3	3	4	3	3	3	3	3	3	2	3	3
1045	2	20	3	2	3	3	2	1	1	3	3	3	3	3	3	1	2	3	1	4	3	3	2	2	2	1	2	2	1	2	3	2	2	3	2	3	3	3	3	3	3	4	2	3	4	1	2	3	2
1051	2	20	2	1	1	1	1	1	1	1	2	2	2	2	2	2	2	2	1	2	2	2	2	2	2	4	2	3	2	2	2	3	3	4	4	4	4	3	4	4	5	4	4	4	4	4	4	4	2
1055	2	19	2	2	3	1	2	2	2	2	3	3	2	2	2	2	3	2	2	2	2	2	2	3	3	3	3	2	3	3	3	3	3	4	4	2	3	3	4	4	4	4	3	3	3	4	3	4	2
1062	1	18	2	2	2	2	3	2	3	2	3	2	2	3	2	3	2	2	2	2	2	2	2	3	3	3	3	3	3	3	3	3	3	4	4	4	4	4	4	4	4	4	4	4	4	4	4	4	3
1064	1	22	3	2	2	2	3	3	2	3	3	2	2	3	2	3	3	2	2	2	2	2	2	3	3	3	3	2	2	2	3	3	2	3	2	4	3	2	4	4	4	3	3	4	4	2	2	3	2
1067	2	20	2	2	2	1	2	2	2	3	3	2	2	2	2	2	1	1	1	3	1	1	1	3	3	3	3	2	3	2	3	4	4	5	3	4	4	5	4	5	4	4	5	5	4	4	2	3	2
1071	2	20	3	3	2	2	2	2	2	3	3	2	2	2	2	2	2	2	2	3	2	2	2	2	3	2	2	1	2	3	3	2	2	4	3	4	3	2	3	5	4	3	3	4	4	3	2	3	1
1075	2	20	1	2	1	1	2	1	1	1	3	1	2	1	1	2	1	1	1	1	1	1	1	1	3	4	4	4	3	3	3	4	4	5	3	5	5	3	5	5	5	5	5	5	5	5	5	5	1
1077	2	20	2	3	1	1	3	2	1	2	3	2	2	2	1	3	1	3	2	3	2	2	1	2	3	3	3	2	3	4	4	3	3	3	2	3	2	2	3	3	3	2	2	2	3	4	3	3	3
1080	2	19	2	1	1	2	3	2	1	3	2	2	1	2	1	1	2	1	1	3	2	1	1	3	3	4	3	3	3	3	3	4	4	3	3	3	3	4	4	4	4	4	4	3	3	3	1	3	4
1085	2	19	2	2	2	2	2	2	2	2	2	2	2	2	2	2	2	2	1	2	2	2	1	3	3	3	3	3	3	3	3	3	3	3	4	3	4	3	3	4	4	4	4	4	5	4	3	4	3
1090	2	20	2	2	1	1	3	2	2	3	3	2	2	2	1	2	1	2	1	2	1	2	1	3	3	3	3	3	3	3	3	3	4	4	4	4	3	3	4	4	4	3	4	4	3	4	3	3	2
1093	1	21	3	3	2	1	2	1	3	3	3	2	1	2	3	2	2	2	1	1	2	2	1	3	3	4	3	2	4	4	4	4	4	3	3	1	5	4	2	1	3	2	3	3	3	1	1	1	1
1095	2	19	2	2	1	1	2	2	1	2	3	2	2	2	1	2	1	2	1	1	2	1	1	3	3	3	3	3	4	4	3	4	4	2	4	4	3	3	4	4	4	3	4	4	3	4	4	3	3
1096	2	19	2	3	2	2	2	2	2	3	3	2	2	2	3	2	2	2	2	2	3	3	2	2	2	2	2	2	2	2	3	2	2	3	3	2	4	2	2	4	3	3	2	4	3	2	2	2	2
[truncated: 70 more columns]
