# Supplementary material for: From defense to reconstruction: The hostility-meaning dual-path model of how observing others’ adversity influences distress disclosure
Source: PLoS One. 2026 Jun 8;21(6):e0350109. doi: 10.1371/journal.pone.0350109 (PMC13245792; doi:10.1371/journal.pone.0350109)
Supplement: S2 Dataset — (XLSX) [file pone.0350109.s002.xlsx]

## Sheet: S5_Dataset
index	sex	age	situa	SorF	AorP	PW	Stress1	Anxiety1	Depression1	Anxiety2	Depression2	Stress2	Anxiety3	Stress3	Anxiety4	Depression3	Stress4	Stress5	Depression4	Stress6	Anxiety5	Depression5	Depression6	Stress7	Anxiety6	Anxiety7	Depression7	DistressDisclosure1	DistressDisclosure2	DistressDisclosure3	DistressDisclosure4	DistressDisclosure5	DistressDisclosure6	DistressDisclosure7	DistressDisclosure8	DistressDisclosure9	DistressDisclosure10	DistressDisclosure11	DistressDisclosure12	SearchForMeaning1	PresenceOfMeaning1	SearchForMeaning2	PresenceOfMeaning2	SearchForMeaning3	SearchForMeaning4	PresenceOfMeaning3	PresenceOfMeaning4	PresenceOfMeaning5	SearchForMeaning5
1	2	25	1	1	1	0	3	3	2	1	3	4	1	3	4	2	3	3	2	2	2	2	1	2	2	1	2	4	2	4	2	4	5	5	5	4	4	4	5	6	5	6	7	7	7	6	7	6	7
2	2	18	1	0	1	0	1	1	1	1	1	2	1	1	1	1	1	2	1	2	1	1	1	1	1	1	1	3	4	2	3	3	3	4	4	4	4	3	3	4	6	5	6	5	5	7	5	5	4
3	2	34	0	0	0	0	1	2	1	1	2	1	1	2	3	3	2	1	2	3	2	1	2	3	2	1	2	2	2	2	2	2	2	1	2	2	2	1	3	5	4	5	6	6	7	5	6	3	5
4	2	20	0	0	0	1	2	3	2	2	2	2	2	2	3	2	2	2	2	2	2	2	2	3	2	2	2	4	3	4	3	3	4	4	3	3	4	4	4	6	4	4	4	4	4	5	4	4	4
8	2	21	1	1	1	0	2	2	2	2	3	2	2	3	3	3	3	2	3	3	3	3	2	2	2	2	2	5	4	5	5	3	5	5	5	4	3	5	5	5	2	5	5	6	6	4	5	5	6
11	2	21	0	0	0	0	2	1	2	1	1	1	1	2	3	1	2	2	1	1	2	3	1	2	1	1	1	3	3	1	2	2	2	2	3	2	2	2	4	4	7	1	6	6	6	6	6	6	6
12	2	22	0	0	0	0	3	2	2	2	2	2	2	3	3	2	3	3	3	2	2	2	2	2	2	2	2	3	3	4	3	2	3	3	3	3	3	3	3	6	4	4	4	5	5	4	4	5	5
14	2	21	0	0	0	1	2	2	2	2	2	2	3	3	3	2	3	3	3	2	2	2	2	3	2	2	2	5	4	2	4	2	3	3	2	3	3	4	4	4	3	4	6	4	6	5	4	5	3
15	1	20	0	0	0	0	3	2	2	2	3	2	2	2	3	3	3	2	2	2	3	2	1	1	2	3	1	3	2	2	2	1	2	4	4	3	2	2	3	5	3	6	4	4	4	4	4	4	4
16	2	20	1	1	1	1	1	1	1	1	1	1	1	1	1	1	1	1	1	4	1	1	1	1	1	1	1	3	3	1	1	3	1	3	3	1	1	1	1	7	7	7	7	7	7	7	7	5	5
18	2	22	1	1	1	1	2	1	1	2	3	2	2	3	2	1	2	2	2	2	2	2	2	2	2	2	1	4	5	4	5	3	4	4	5	5	5	4	1	6	7	6	4	6	5	6	6	6	6
21	2	22	0	0	0	0	2	2	3	1	4	2	1	3	3	2	3	2	3	2	2	2	2	2	2	2	2	4	2	2	2	2	2	2	2	2	2	2	2	7	7	7	6	6	6	6	6	6	6
22	1	19	0	0	0	0	1	2	2	2	2	2	2	2	2	2	2	2	2	2	2	3	2	2	3	2	2	4	3	2	2	1	2	4	3	2	2	4	3	4	5	5	4	5	5	4	5	5	5
24	2	21	1	1	1	0	1	1	1	1	2	1	1	2	1	1	1	1	1	1	1	1	1	1	1	1	1	3	4	4	4	3	4	4	4	4	5	4	4	6	3	6	4	6	3	5	6	5	6
27	2	20	1	1	0	1	2	2	2	2	2	2	2	3	3	2	2	2	2	3	2	2	1	1	1	3	1	3	3	3	3	2	3	3	2	2	2	3	3	4	4	4	4	4	5	4	4	4	4
28	2	18	0	0	0	0	2	2	2	1	1	2	1	1	2	1	2	2	1	2	1	1	1	1	1	1	1	3	4	3	4	4	4	3	4	4	4	4	4	5	5	5	6	7	7	5	7	6	6
29	2	19	0	0	0	0	3	2	3	2	4	3	2	4	3	3	3	3	3	2	3	4	2	2	2	3	3	2	2	2	2	2	2	2	2	2	2	2	3	5	2	6	3	6	6	4	4	4	5
36	2	21	1	1	1	0	2	2	2	2	2	2	3	3	3	3	3	3	3	3	3	2	2	3	2	2	2	4	4	4	4	4	4	4	4	4	4	4	2	6	4	6	6	6	6	6	5	6	6
38	1	21	0	0	0	1	3	2	3	2	3	3	3	2	3	3	1	3	1	3	4	4	4	4	4	4	4	4	3	4	3	2	3	4	2	2	2	4	3	5	2	5	5	5	5	6	5	5	4
39	2	21	0	0	0	1	3	2	2	2	2	2	2	2	3	2	2	2	2	2	2	3	1	2	2	2	1	4	4	3	3	4	4	4	4	3	4	4	3	2	4	5	6	5	3	4	5	5	5
42	2	19	0	0	0	0	3	4	1	4	2	1	3	2	3	2	3	2	3	1	3	1	1	2	3	3	1	2	4	2	2	2	2	2	2	3	4	4	2	6	6	6	6	6	5	6	6	6	6
43	2	18	0	0	0	0	2	3	2	2	2	2	2	3	3	2	3	3	2	2	2	2	2	2	3	3	2	3	4	3	4	2	3	4	3	3	4	4	4	6	3	5	4	6	6	4	5	4	5
45	2	18	1	1	1	0	2	1	2	1	1	1	1	1	3	2	2	2	2	2	2	2	1	1	1	1	1	4	4	4	4	4	3	3	4	4	4	4	4	6	3	5	6	6	4	6	6	6	6
46	2	18	0	0	0	0	3	3	2	3	3	2	1	3	3	2	3	2	2	3	3	2	2	3	3	1	1	4	3	5	3	3	4	5	4	3	2	5	4	5	5	2	4	6	6	4	4	4	6
47	2	20	0	0	1	0	3	3	2	2	2	2	3	3	3	2	2	2	2	2	2	2	2	2	2	2	2	4	2	3	4	4	3	4	4	4	4	4	3	5	5	5	5	5	5	5	5	6	5
49	2	20	1	0	0	0	3	3	2	3	3	3	2	3	3	3	3	3	3	2	3	2	3	3	3	3	3	4	3	4	4	4	4	4	4	4	3	4	3	4	3	5	4	3	3	3	4	4	4
50	2	22	0	0	0	1	3	3	4	2	4	4	3	4	3	4	4	4	4	4	4	4	2	3	4	4	4	4	2	2	2	2	3	4	3	2	2	3	3	5	3	4	4	5	5	4	5	2	4
52	2	21	0	0	0	0	2	2	2	2	2	2	2	2	1	3	2	2	2	3	1	2	1	1	2	1	2	4	3	3	2	2	4	4	4	4	4	4	4	6	5	6	5	5	5	5	6	5	5
53	1	21	1	0	0	0	2	2	2	2	2	2	2	2	2	2	2	2	1	2	2	2	1	1	1	1	1	3	2	2	3	4	3	2	3	4	3	2	3	5	3	5	5	3	5	3	5	3	5
54	2	20	0	0	0	0	1	1	1	1	2	2	1	2	2	2	2	2	2	2	2	2	1	1	1	1	1	4	4	3	4	4	4	4	4	4	4	3	3	2	6	2	6	2	2	6	6	4	2
55	2	21	1	1	1	0	3	2	3	1	1	2	1	3	3	2	3	3	3	3	3	2	1	1	2	2	2	4	2	3	4	2	2	4	4	3	4	4	4	5	4	5	7	7	7	7	7	4	4
57	2	20	1	1	1	0	2	3	2	1	2	1	1	2	3	1	2	1	2	2	1	2	1	1	1	1	1	4	3	4	3	4	4	4	4	4	4	4	4	6	4	3	5	4	4	6	6	6	5
58	1	22	1	1	1	1	4	3	3	3	4	4	3	4	3	3	4	4	4	3	3	3	2	4	4	2	2	1	4	1	5	2	1	2	4	2	2	2	2	2	5	3	3	4	3	3	3	3	3
60	2	20	1	0	1	0	2	2	2	1	3	2	1	3	3	2	2	2	2	2	1	1	1	2	2	2	1	2	3	2	2	2	3	2	2	3	2	2	3	4	4	5	3	5	5	3	3	3	5
62	2	19	0	0	0	0	2	1	3	1	3	2	1	2	3	3	1	1	1	2	1	1	1	1	1	1	1	2	3	3	3	2	3	2	3	2	3	3	4	5	4	4	5	3	3	4	5	5	5
63	2	19	0	0	0	0	3	3	1	1	3	1	1	3	3	1	3	2	2	2	2	2	2	2	2	2	2	4	4	4	4	4	4	4	5	4	4	4	2	6	4	6	6	6	6	6	6	4	4
64	1	20	1	1	1	0	3	2	1	1	3	1	1	3	3	2	2	2	2	2	2	2	1	1	2	2	1	2	2	2	2	4	2	2	2	2	2	2	2	4	5	3	3	3	3	3	3	3	3
65	2	20	1	1	1	0	2	3	2	2	3	3	2	3	3	2	2	2	2	2	2	2	1	3	3	2	2	3	3	3	3	2	3	3	3	2	3	3	3	5	3	6	4	6	4	2	4	5	6
67	2	18	0	0	0	0	3	2	1	4	4	2	3	3	4	1	2	2	1	2	3	1	1	1	3	2	1	3	3	3	1	3	3	3	3	4	3	3	3	6	4	5	5	4	4	4	6	5	4
68	2	19	0	0	0	0	3	1	1	1	2	2	1	4	3	2	3	2	3	2	3	1	1	1	1	1	1	5	3	4	4	4	4	5	4	3	4	4	5	4	6	6	5	6	3	3	4	4	4
69	1	22	1	1	1	0	2	3	2	2	3	2	2	3	3	2	2	3	2	3	2	2	2	2	2	2	2	3	2	3	3	3	3	3	3	3	3	3	3	6	6	6	5	5	5	5	6	5	6
71	2	20	0	0	0	0	3	2	2	2	3	3	3	2	3	3	2	2	3	2	2	2	1	3	2	3	2	3	3	3	3	3	4	4	3	3	4	4	3	6	4	3	5	6	6	3	5	2	5
72	1	20	1	1	1	0	2	2	2	2	2	2	2	3	3	3	3	3	2	2	3	3	1	2	2	2	2	5	3	4	2	2	3	4	4	3	4	3	3	3	3	5	3	5	5	3	3	3	5
74	2	19	1	1	1	0	3	3	2	2	2	2	2	3	3	2	3	2	3	2	3	2	2	2	2	3	2	4	2	4	4	3	4	4	4	4	4	4	4	4	4	4	4	5	5	3	4	4	4
80	1	19	1	1	1	0	1	1	1	1	2	1	1	1	1	1	1	1	1	1	1	1	1	1	1	1	1	4	5	4	4	4	4	4	5	5	5	4	4	5	6	6	6	5	3	6	7	6	5
81	2	20	1	0	0	1	2	2	2	2	2	2	2	3	2	2	2	2	2	2	2	2	4	2	2	2	3	4	2	3	2	3	3	4	3	3	3	3	3	6	2	6	2	6	6	2	2	2	6
83	1	19	0	1	1	0	3	2	3	2	2	2	2	2	3	2	2	2	2	3	2	2	1	3	1	2	1	4	3	4	3	3	4	4	3	3	4	4	4	6	3	5	3	5	5	6	5	5	6
84	2	18	0	0	0	0	3	3	2	2	4	2	2	3	4	2	3	3	2	3	3	2	2	1	2	2	1	4	3	2	3	2	3	2	2	2	3	2	3	4	5	4	5	5	4	3	4	5	3
86	2	20	0	0	0	0	2	2	2	1	2	1	1	2	2	1	1	2	1	2	1	1	1	2	1	1	1	4	3	3	3	4	4	4	4	4	4	4	4	6	4	6	5	6	6	6	6	6	6
87	2	20	0	0	0	0	3	4	2	2	3	2	2	3	2	2	3	3	3	2	2	2	1	2	3	2	1	4	3	3	3	2	3	4	4	3	3	4	3	6	3	6	5	6	6	5	4	4	6
89	2	21	0	0	0	0	2	2	2	2	3	3	2	3	3	2	3	2	2	2	2	3	1	2	3	1	1	3	2	2	2	2	2	4	2	2	4	2	3	5	3	5	6	6	5	4	6	6	5
92	1	21	0	0	0	1	2	2	2	1	3	3	1	4	3	2	2	1	2	2	2	2	1	2	2	2	2	5	4	5	4	4	4	5	4	5	5	5	5	6	2	6	6	6	2	2	2	2	6
93	2	23	1	1	1	1	3	3	2	2	3	1	1	3	1	1	2	2	2	2	2	2	1	2	2	2	1	3	4	2	2	3	4	4	4	4	4	4	4	6	2	6	5	6	6	4	4	3	6
94	2	19	0	0	0	0	3	3	2	2	2	2	2	2	3	3	2	2	3	2	2	3	2	2	2	2	3	3	4	3	4	3	4	4	4	4	4	3	3	3	2	3	3	6	5	2	3	2	5
95	1	21	0	0	0	0	1	4	3	2	3	3	2	3	3	2	3	3	3	2	2	2	3	3	2	2	3	3	3	4	2	2	4	4	2	3	2	3	3	4	3	4	5	4	4	5	4	5	4
96	2	22	1	1	1	0	2	2	2	1	3	2	1	1	2	2	3	2	2	2	1	1	1	1	1	1	1	4	4	3	4	4	4	4	4	4	4	4	4	5	2	6	4	6	6	4	4	4	4
97	2	23	0	0	0	0	2	2	3	3	2	3	2	3	2	3	2	3	3	2	3	3	3	3	3	3	2	4	3	4	3	2	3	4	3	3	2	3	3	6	3	6	5	5	6	5	5	5	5
99	2	21	0	0	0	1	3	4	4	3	3	2	1	4	4	1	1	4	4	1	3	4	1	3	4	2	2	5	1	1	1	1	1	1	2	2	3	1	1	6	4	7	1	5	1	3	7	1	6
100	2	18	0	0	0	0	2	3	1	1	2	2	2	2	3	2	2	2	2	2	2	2	2	2	2	2	2	4	3	4	3	3	4	4	4	4	4	3	3	4	4	4	4	4	5	5	4	3	3
101	2	20	1	1	1	1	3	1	1	3	1	1	1	1	2	2	3	3	1	1	3	1	1	1	1	1	1	3	3	3	2	3	1	3	3	5	3	3	3	5	3	5	3	5	3	5	3	3	4
103	2	20	1	1	1	0	2	2	2	3	2	2	2	2	3	2	2	3	2	3	3	2	2	3	3	3	2	3	4	2	3	4	2	3	3	3	4	2	2	6	3	5	4	6	7	7	4	6	6
104	2	20	1	1	0	0	2	4	3	2	2	2	3	4	4	3	3	3	2	4	2	2	1	2	2	2	1	5	2	5	4	4	4	5	4	4	4	5	5	7	6	7	7	7	7	5	7	7	7
105	2	21	1	1	1	0	3	3	1	3	3	2	3	3	1	2	2	2	2	2	2	3	2	2	2	2	2	4	4	3	2	2	3	3	4	2	4	3	4	5	5	3	5	5	4	5	5	5	5
106	2	19	0	0	0	0	2	3	2	2	2	2	2	3	3	2	3	2	2	2	2	2	2	2	2	2	2	2	2	2	2	2	3	2	3	2	2	3	3	6	5	6	7	6	6	6	6	6	6
107	2	22	1	1	1	0	2	2	2	2	2	2	2	2	3	2	2	2	2	2	2	2	2	2	2	2	2	3	2	4	3	3	4	2	3	3	2	3	2	5	2	5	2	3	5	2	4	2	6
108	2	20	1	1	1	0	2	2	2	1	2	3	1	3	3	1	1	1	1	1	1	1	1	2	1	2	1	3	2	3	1	3	3	3	2	3	3	3	3	6	4	6	6	6	6	6	5	5	5
110	2	19	0	0	0	0	3	2	2	2	3	3	2	2	3	3	3	3	3	3	2	3	1	3	2	2	2	4	2	2	1	2	2	2	2	2	2	4	4	6	3	6	5	6	6	5	5	6	6
111	2	20	1	1	0	0	2	2	2	2	2	2	2	2	2	2	2	2	2	3	2	2	2	2	2	2	2	5	4	4	5	4	5	5	5	4	4	5	4	5	6	5	6	6	6	3	5	6	6
112	2	20	1	0	1	0	3	3	2	2	3	2	2	3	3	2	3	3	2	3	3	2	2	3	2	2	2	3	3	3	3	2	3	3	3	3	3	3	3	5	3	5	4	5	5	3	5	4	4
115	2	20	1	1	1	0	2	2	2	2	2	2	2	3	2	2	2	3	2	2	2	2	2	3	2	2	2	3	3	2	3	2	2	3	3	3	3	3	3	4	3	4	4	4	4	4	4	4	4
116	2	19	0	0	0	0	2	3	2	2	3	2	3	3	3	2	2	2	2	2	3	2	2	2	2	2	2	4	3	3	3	3	3	3	4	2	3	3	3	3	6	6	6	6	4	5	5	5	5
117	2	21	0	0	0	0	2	3	1	1	2	1	2	3	3	2	3	2	3	3	2	3	1	3	2	1	3	3	3	3	3	4	4	4	3	3	4	3	3	6	6	6	2	6	6	4	4	6	6
118	2	19	1	1	1	0	3	4	3	3	4	2	2	4	4	2	3	3	3	2	2	2	1	2	2	2	1	2	2	1	1	1	3	2	2	2	1	2	1	6	2	6	6	6	6	6	6	5	6
119	2	20	0	0	0	0	3	2	2	2	3	3	2	3	3	3	3	3	3	3	3	3	2	3	2	2	2	3	3	4	3	3	4	4	3	3	4	3	3	5	4	5	5	5	5	4	4	4	5
120	1	19	1	1	1	0	1	1	2	1	2	1	1	1	1	1	1	1	1	2	1	2	2	2	1	2	1	4	3	3	3	3	4	3	3	3	3	3	3	3	5	4	7	4	4	5	5	5	5
122	2	19	1	1	0	0	2	2	2	2	2	2	1	3	3	2	2	2	2	2	2	2	1	2	2	2	1	4	4	4	4	3	4	4	4	3	4	4	4	6	3	5	4	5	5	4	5	5	5
123	2	19	1	1	1	0	3	2	3	1	2	4	1	4	4	3	3	3	3	3	2	2	1	1	1	1	2	5	1	4	2	2	4	4	2	2	2	4	4	5	3	5	5	4	4	4	5	5	5
124	2	19	1	1	1	0	3	3	1	1	3	3	1	2	3	3	2	1	2	2	2	3	2	3	2	2	2	4	3	4	2	3	4	4	4	3	4	4	3	6	2	6	5	6	6	5	5	4	5
126	2	19	1	1	1	0	1	2	1	1	1	2	1	2	4	2	1	2	2	2	2	2	1	2	2	1	1	3	4	2	3	2	3	3	4	3	3	3	3	2	6	3	3	4	4	6	6	5	4
127	2	20	0	0	0	1	2	1	1	1	3	1	1	4	1	3	3	2	2	2	2	3	1	1	1	1	1	3	4	4	5	4	4	5	4	4	5	5	4	7	3	3	7	7	7	4	7	7	7
128	2	20	0	0	0	0	2	4	2	3	2	2	2	4	3	2	3	2	3	2	2	2	2	3	3	3	2	3	4	3	3	3	3	3	4	4	4	3	3	6	4	6	5	6	6	4	5	4	6
131	2	21	0	0	0	0	2	2	2	2	2	2	2	3	3	2	2	2	2	2	2	2	2	3	2	2	2	3	3	3	2	3	3	3	3	3	3	3	3	4	4	4	4	4	4	4	4	4	5
132	2	20	1	1	1	0	2	3	2	2	2	2	2	2	2	2	2	2	2	2	3	2	2	2	2	2	2	3	3	3	2	2	4	4	3	2	3	3	3	6	4	4	6	4	5	4	5	5	5
133	2	18	1	1	1	0	2	3	2	2	2	2	2	3	3	2	3	3	3	2	2	3	1	2	2	2	2	3	3	3	4	4	4	4	3	3	4	4	3	5	4	5	4	5	5	4	5	4	5
134	2	18	0	0	0	0	4	4	2	4	4	2	3	4	4	2	3	3	3	2	3	3	1	3	3	3	1	4	3	4	2	3	4	4	3	2	3	2	2	6	2	6	4	6	6	3	6	3	6
135	2	18	0	0	0	1	3	2	3	1	1	3	1	3	2	3	3	3	2	2	2	3	1	2	3	3	1	5	3	5	4	4	4	5	4	4	3	3	3	5	2	6	4	5	5	4	6	5	5
137	2	19	1	1	1	0	2	1	2	1	1	2	1	1	2	1	1	1	1	2	2	1	1	1	1	1	1	4	4	3	4	4	3	4	4	4	4	3	3	7	7	7	6	7	7	6	6	6	6
140	2	18	1	1	1	0	2	2	1	1	2	2	2	3	3	2	3	2	1	2	2	2	1	3	2	2	1	4	4	4	4	5	5	5	5	4	4	4	4	5	5	5	6	6	5	6	3	5	5
144	2	23	1	1	1	1	2	2	2	2	3	2	2	2	3	2	2	2	2	2	2	2	2	2	2	2	2	2	1	1	1	1	1	1	2	1	2	3	2	7	7	6	6	6	6	2	6	6	6
146	2	21	1	1	1	0	2	3	1	1	1	3	3	2	2	1	1	1	1	1	1	1	1	1	1	1	1	5	3	4	5	3	4	4	5	2	5	4	1	7	7	7	7	7	7	7	7	7	7
148	2	20	0	0	0	1	2	2	1	1	2	2	1	3	3	1	2	1	1	1	1	1	1	1	1	1	1	4	4	4	5	5	4	5	5	5	5	4	1	5	6	5	4	5	5	5	6	5	5
149	1	22	0	0	0	1	4	3	3	3	3	3	2	3	2	2	4	4	3	3	3	2	2	2	3	2	2	3	4	4	4	2	4	2	2	2	2	2	3	6	4	6	4	6	6	6	6	6	6
150	2	18	0	0	0	0	3	2	4	3	3	2	2	4	3	3	3	3	3	3	2	2	1	3	2	2	2	3	1	3	3	1	2	3	3	3	2	3	2	5	4	4	4	5	5	4	4	4	4
151	2	19	0	0	0	0	2	2	2	2	2	2	2	2	2	2	2	2	2	2	2	2	1	2	2	2	1	4	4	4	4	4	4	4	4	4	4	4	4	6	6	6	6	6	6	6	6	6	5
155	2	21	0	0	0	0	2	4	2	1	2	1	1	4	3	1	2	3	1	3	2	1	2	2	2	2	1	3	2	3	2	3	3	3	4	3	4	3	3	7	6	6	6	6	7	6	6	6	6
158	2	23	1	1	0	0	2	2	2	2	2	2	2	2	3	2	2	2	2	3	1	2	1	2	1	1	1	4	4	4	3	4	4	4	4	4	4	4	4	5	4	5	6	5	5	5	5	5	5
159	2	19	0	0	0	0	3	2	2	1	3	3	2	3	3	2	3	2	2	2	2	2	1	2	2	2	2	3	3	3	2	2	3	3	4	3	4	3	2	4	4	5	4	5	4	4	4	4	4
164	2	18	1	1	1	1	1	1	1	1	2	1	1	2	3	2	2	2	2	3	2	2	1	2	2	2	2	3	2	3	3	3	3	3	4	3	3	3	3	6	4	6	3	6	6	4	4	4	5
170	2	20	0	0	0	0	3	3	4	1	2	1	2	3	3	2	1	4	3	2	1	4	1	3	3	1	1	3	3	4	4	2	4	4	2	2	3	4	2	5	1	4	7	7	6	2	2	1	6
171	2	19	0	0	0	1	1	2	1	3	3	3	1	3	3	3	2	2	3	3	2	4	4	2	3	2	2	3	4	4	4	3	3	3	2	2	2	2	3	3	3	5	4	5	5	2	5	5	5
172	1	20	0	0	0	0	2	2	3	1	3	4	4	4	4	3	3	3	3	2	2	2	2	4	2	3	2	4	2	4	4	2	3	3	2	2	2	4	4	3	3	5	3	5	5	4	5	5	5
173	2	20	1	1	1	0	2	2	1	2	3	2	2	3	3	2	2	2	2	2	2	2	2	3	4	3	2	2	3	1	2	3	2	2	3	3	2	2	2	7	2	7	2	7	7	2	4	2	7
174	2	20	1	1	1	1	1	1	1	1	2	2	1	1	2	1	2	2	1	2	2	2	1	1	2	2	1	3	3	3	3	3	3	4	3	3	3	4	4	5	4	5	6	6	6	6	6	5	6
175	2	20	1	1	1	0	3	2	2	2	2	2	2	2	3	3	3	2	3	2	2	2	2	2	2	3	2	4	3	3	2	3	3	4	2	3	3	3	3	4	4	6	4	6	6	4	4	3	5
176	2	19	1	1	1	0	3	3	3	3	3	3	2	3	2	3	3	3	3	3	3	3	3	2	2	3	2	3	3	3	3	2	3	3	2	2	2	3	3	4	5	3	3	5	5	3	5	5	5
177	2	20	0	0	0	0	2	3	2	1	3	2	1	3	2	2	2	2	3	2	2	2	1	2	2	1	1	4	3	3	3	4	3	3	4	4	4	3	3	5	3	6	4	5	5	4	4	4	5
178	2	21	0	0	0	0	3	1	2	1	3	1	1	1	1	1	2	3	2	2	1	4	1	1	1	1	1	5	3	5	3	3	4	4	5	5	5	5	5	5	2	7	5	5	5	5	7	7	7
179	2	20	0	0	0	0	2	3	2	1	3	2	2	4	2	1	3	3	2	2	2	3	2	2	2	2	2	5	3	5	4	4	4	4	4	2	3	3	4	6	2	6	4	6	6	2	4	5	4
180	2	21	1	0	1	1	2	2	2	2	2	2	2	2	3	2	2	2	2	3	2	2	1	1	1	1	1	4	3	3	3	2	3	4	4	3	3	3	3	4	3	4	4	1	1	4	1	6	7
183	2	21	1	1	1	1	3	3	3	2	3	3	2	4	4	4	4	4	4	3	3	3	3	2	3	4	3	3	4	4	4	3	3	2	3	3	3	3	3	5	1	5	1	2	4	2	1	1	4
184	2	18	1	1	0	0	2	2	2	2	2	2	2	2	2	2	2	2	1	1	2	1	1	2	1	2	1	4	4	4	4	4	3	4	4	4	4	4	3	5	6	5	5	5	5	5	5	5	5
196	2	19	0	0	0	0	2	2	2	2	2	2	2	2	3	2	2	3	2	3	2	2	2	2	2	2	2	4	4	4	4	4	4	4	4	4	4	4	4	5	6	6	6	6	6	6	6	6	6
198	2	20	1	1	0	1	1	1	1	1	1	2	3	2	3	2	2	2	2	2	2	2	2	2	3	2	2	4	3	4	4	2	2	4	4	4	4	2	4	4	5	3	5	5	5	4	5	4	5
200	2	18	0	0	0	0	3	2	1	1	2	2	2	2	2	1	2	3	3	2	2	2	1	3	1	2	1	5	3	5	5	5	3	5	5	5	5	5	4	6	4	5	5	6	6	4	4	4	5
203	2	18	1	1	1	0	2	3	2	3	2	3	3	3	3	2	3	2	2	3	2	1	2	3	3	2	2	3	3	3	3	2	4	4	3	3	3	4	4	6	4	6	5	6	6	5	5	6	5
204	2	20	0	0	0	1	1	1	4	1	2	1	1	3	1	1	1	1	1	1	1	1	1	3	1	1	1	5	4	4	5	3	3	4	3	5	5	1	4	5	6	7	5	4	4	4	4	5	4
205	2	19	1	1	0	0	2	2	2	2	2	2	2	3	3	3	2	2	2	3	2	2	1	2	2	1	2	3	3	3	3	2	4	3	4	4	2	3	3	4	4	5	5	5	5	5	5	5	5
207	1	18	1	1	1	0	2	3	2	2	3	3	2	2	3	2	2	3	2	3	2	2	1	2	2	2	1	3	3	3	2	2	3	4	2	2	2	3	2	6	2	6	6	7	7	5	5	6	6
208	2	18	0	0	0	0	3	2	2	3	2	2	3	3	3	2	2	3	3	2	2	2	2	2	2	2	2	4	3	3	2	3	3	3	4	3	3	3	3	5	4	6	5	6	6	6	6	5	7
209	1	19	1	1	1	0	2	3	3	2	2	2	2	2	2	2	2	2	2	2	2	2	1	2	2	1	2	4	3	3	3	2	3	3	3	2	2	3	3	2	6	2	2	2	2	2	3	2	2
210	1	19	0	0	0	0	1	3	1	1	1	2	2	2	2	2	2	2	2	2	2	2	2	2	2	2	2	3	2	4	3	4	5	5	4	5	5	5	5	6	5	3	7	7	2	4	4	3	4
211	2	18	0	0	1	0	3	3	2	2	3	2	2	3	2	3	2	2	3	3	2	2	2	2	2	3	2	5	3	4	4	4	4	4	4	4	4	4	4	6	2	6	6	6	6	4	2	4	4
216	2	18	1	1	1	1	4	4	2	2	3	2	2	2	4	4	4	3	3	4	2	3	4	2	3	3	4	4	1	3	2	2	4	4	3	2	3	4	3	5	2	6	4	6	6	2	2	6	6
219	1	19	0	0	0	0	2	3	3	2	3	3	3	3	3	3	3	3	3	2	3	3	2	3	3	3	3	2	2	2	3	4	3	2	2	3	4	4	3	5	4	6	6	4	5	5	5	4	5
220	2	18	0	0	0	0	1	2	1	2	2	2	2	2	3	2	2	2	2	2	1	2	1	1	2	2	1	4	3	3	4	4	4	4	4	3	3	3	4	5	3	5	5	5	5	5	5	4	5
221	2	19	1	1	1	0	2	2	3	4	2	2	2	2	2	2	2	2	2	2	2	2	1	2	1	1	2	4	4	4	3	3	4	4	4	3	4	4	4	5	5	5	5	5	5	5	5	5	5
224	2	18	1	1	1	0	1	3	1	1	1	1	1	1	3	2	2	2	2	3	1	2	1	2	2	2	1	3	2	3	2	1	3	4	5	4	3	3	3	5	4	5	5	6	5	4	4	5	5
225	1	18	0	0	0	0	1	1	4	2	3	2	3	2	2	3	2	3	2	2	2	2	2	3	2	2	1	1	2	1	2	3	3	3	3	3	3	3	3	4	4	3	4	4	3	5	5	3	5
227	1	19	0	0	0	0	3	3	2	2	2	2	2	3	3	3	3	2	2	2	3	3	2	3	2	2	2	5	3	5	3	3	5	5	3	3	3	2	4	6	2	6	4	6	6	4	5	4	6
228	2	18	1	1	1	0	3	2	2	2	3	3	2	3	3	2	3	2	2	2	3	2	2	2	2	2	2	3	3	4	3	2	3	2	3	3	3	3	2	6	3	6	6	6	5	5	6	6	6
229	1	18	0	0	0	1	2	2	2	2	2	2	3	2	2	1	2	2	2	2	1	1	1	1	1	2	1	3	3	2	4	2	2	2	2	3	2	2	2	5	6	5	4	4	3	4	5	5	4
230	1	18	1	1	1	0	2	1	2	1	2	3	1	2	3	1	3	2	2	3	1	2	1	2	1	1	1	4	4	4	3	3	2	4	3	3	4	4	3	5	6	6	5	5	5	5	4	7	7
232	1	18	0	0	0	0	3	3	2	2	2	3	3	3	4	4	3	3	3	3	3	3	3	3	2	3	3	3	2	3	3	3	3	3	3	3	3	4	3	6	2	6	4	6	6	4	4	2	6
233	2	19	1	1	1	0	3	2	2	2	3	2	2	3	3	3	3	2	2	3	2	3	2	3	2	3	3	2	2	2	2	2	2	2	2	2	2	2	2	6	3	6	4	6	6	2	2	2	6
235	2	18	0	0	1	0	1	3	1	2	1	1	1	2	2	1	1	1	2	2	1	1	1	1	3	1	2	5	5	4	2	4	5	5	4	4	4	5	5	1	7	1	7	2	2	7	7	7	2
237	2	19	1	1	1	0	3	3	3	3	3	2	2	3	3	4	3	3	3	3	2	2	1	3	2	2	2	2	3	3	3	1	3	3	3	2	2	3	3	5	5	4	4	3	4	4	3	5	4
239	2	18	1	1	1	0	3	2	3	2	3	3	2	3	2	2	2	3	2	2	2	2	2	2	2	2	2	3	4	3	3	3	3	3	3	3	3	3	3	4	4	4	4	4	5	5	5	4	5
240	1	18	1	1	1	0	3	2	2	3	3	3	3	3	3	3	3	2	3	2	3	3	2	3	3	3	2	3	2	2	2	2	3	4	4	2	3	3	3	3	3	5	4	4	4	4	5	5	5
241	2	19	0	0	0	0	3	3	3	3	2	2	2	2	3	2	2	2	2	3	2	3	2	2	2	2	2	4	3	3	3	3	3	3	4	3	3	4	4	6	4	6	6	6	6	6	6	7	7
242	1	20	1	0	0	0	3	2	3	1	1	3	3	2	3	2	3	2	3	2	2	3	4	1	2	3	2	3	5	4	4	3	4	2	3	2	4	4	2	4	4	7	7	6	3	5	3	5	5
244	2	18	0	0	0	0	2	3	2	2	3	2	3	3	3	2	2	3	2	3	2	3	2	4	2	2	2	4	3	2	3	3	2	3	2	3	4	3	3	4	2	5	2	4	3	2	3	3	4
246	1	18	1	1	1	0	1	1	1	1	1	1	3	2	1	1	1	1	1	1	1	1	1	1	3	1	1	3	3	3	3	3	3	5	5	1	3	3	3	7	7	7	7	7	7	1	7	3	7
247	2	18	0	0	0	0	2	3	2	2	2	2	2	3	3	2	2	1	2	2	2	2	1	3	2	1	2	4	4	4	4	4	4	4	4	4	4	4	4	6	2	6	4	6	5	4	4	4	4
248	2	21	1	1	1	0	2	2	2	1	2	2	1	2	2	2	2	2	2	2	2	2	2	2	2	2	2	3	4	3	3	3	3	3	4	3	3	3	3	6	7	6	6	6	6	6	6	6	6
250	2	19	1	0	1	0	1	2	1	1	2	2	2	2	3	2	2	2	2	2	2	2	1	2	2	2	2	3	3	4	4	3	2	4	4	4	3	4	4	6	5	5	6	6	6	6	6	6	6
251	2	18	0	0	0	0	2	3	3	2	3	2	2	3	4	3	4	3	3	2	3	3	2	2	4	4	2	3	3	4	3	3	3	3	4	3	2	3	4	4	4	3	5	4	4	4	5	5	4
252	1	19	1	1	1	0	1	1	1	1	3	1	1	1	2	1	1	1	1	3	1	1	1	2	1	1	1	3	4	4	3	4	2	4	4	4	4	4	3	6	6	6	6	6	5	6	6	6	4
253	1	18	0	0	0	0	2	2	2	2	2	2	2	2	3	3	3	2	2	2	2	2	2	2	2	2	2	3	4	4	3	2	4	4	3	4	3	3	4	6	2	6	4	6	6	4	4	4	4
254	2	18	0	0	0	0	3	3	2	2	3	3	2	3	3	3	3	2	3	2	3	2	2	2	2	2	1	3	3	3	3	3	3	4	4	3	4	4	3	5	2	6	6	6	6	4	5	4	5
257	1	20	1	1	1	1	2	3	2	2	3	2	2	2	3	2	2	2	2	2	2	2	2	2	2	2	2	2	2	2	2	2	2	2	2	2	2	2	4	6	2	6	2	5	5	2	3	2	6
258	1	18	1	1	1	0	3	3	1	2	3	2	1	2	4	2	1	2	2	3	1	1	1	2	2	2	1	4	4	4	4	4	4	4	4	4	4	3	4	5	5	5	5	5	5	4	5	3	3
260	2	18	0	0	0	0	1	1	1	1	2	2	1	2	2	2	2	2	2	3	2	2	1	1	1	2	2	3	2	3	4	4	4	4	4	4	4	3	2	2	6	2	6	4	2	2	5	2	2
263	1	18	0	0	0	0	3	1	3	2	3	3	3	3	3	3	2	2	3	2	2	1	1	3	2	2	1	3	5	5	5	3	3	4	4	4	4	3	4	5	7	6	7	7	7	7	7	7	7
264	2	18	1	1	1	0	2	3	2	3	4	2	3	3	4	4	3	3	2	2	3	3	1	2	3	3	1	4	3	4	3	3	4	4	4	4	3	2	4	4	2	6	3	5	4	3	3	3	3
265	2	18	0	0	0	0	2	2	2	1	3	2	2	3	3	3	3	3	2	3	2	2	1	2	2	2	1	4	3	4	3	3	4	4	3	3	3	4	3	6	6	6	6	6	6	6	6	6	6
266	1	19	0	0	0	0	2	2	2	2	2	3	3	3	2	2	3	3	2	3	3	3	2	2	3	2	2	4	2	3	3	2	2	3	4	4	4	3	2	5	4	5	5	5	5	3	3	3	3
268	2	18	1	1	1	0	2	1	1	1	3	2	1	3	4	4	2	2	2	3	1	1	1	3	1	1	2	5	3	5	4	3	4	4	5	5	3	5	4	6	6	6	6	6	6	6	6	6	6
269	2	19	1	1	0	0	2	3	2	2	2	2	2	2	1	2	2	2	3	1	1	1	1	2	1	1	1	2	3	2	3	3	2	2	3	4	3	3	3	6	4	5	6	6	4	4	5	4	6
270	1	18	0	0	0	0	2	2	3	3	2	2	2	2	3	2	2	2	2	2	2	2	2	2	2	2	2	4	3	5	1	2	4	4	4	2	3	4	4	5	3	5	4	5	6	6	6	4	5
271	2	18	0	0	0	0	2	3	2	2	3	2	3	3	3	3	3	2	2	2	2	2	2	2	3	2	2	4	3	4	4	4	4	4	4	3	4	4	4	6	6	6	4	6	6	4	4	4	6
273	2	18	1	1	1	0	2	1	1	1	2	2	1	2	3	1	1	2	1	3	2	1	1	1	1	1	1	4	3	4	4	4	3	4	4	3	4	4	3	5	6	6	6	6	6	5	6	5	6
274	1	19	0	0	0	0	3	1	1	1	2	2	2	2	3	2	2	2	2	3	2	2	1	1	1	1	1	4	4	4	4	3	3	4	4	4	4	3	3	6	4	6	6	6	6	4	4	5	6
276	2	19	1	0	0	0	2	2	4	2	4	4	4	4	4	4	4	3	3	2	2	2	2	3	4	3	2	4	3	4	3	2	4	4	3	4	3	4	4	6	5	6	6	6	6	6	6	6	6
278	1	20	1	1	1	0	4	4	3	3	3	3	2	3	4	2	3	3	2	3	2	2	2	1	3	2	2	1	4	4	1	1	4	1	1	2	2	2	2	2	5	3	3	3	3	4	6	5	5
279	1	18	0	1	1	1	3	2	2	3	3	2	3	3	3	3	3	3	3	3	2	3	2	2	3	2	3	2	3	2	2	2	2	3	3	3	2	2	2	4	3	5	4	4	5	3	3	2	4
280	1	18	1	1	1	1	3	2	2	2	3	2	3	3	3	3	2	2	3	3	2	3	2	2	2	2	2	3	3	2	5	1	1	1	5	2	2	1	1	4	4	4	4	5	5	2	2	3	3
286	2	19	0	0	0	0	2	2	2	2	2	2	2	2	2	1	1	2	2	2	2	2	1	1	3	2	1	4	3	3	4	4	3	4	4	4	4	4	4	4	6	6	6	5	3	5	6	4	4
287	2	20	0	0	0	0	2	2	2	2	2	2	2	3	4	2	2	2	2	2	2	2	2	2	2	2	2	2	2	2	2	2	2	2	2	2	2	2	2	4	4	4	4	4	5	4	3	5	3
290	2	20	0	0	0	1	2	1	1	1	3	3	1	2	1	1	1	1	1	1	1	3	1	1	1	1	1	3	2	3	1	3	4	2	3	4	4	1	1	7	4	7	7	7	7	7	7	7	7
293	2	20	0	0	0	0	2	3	1	3	2	2	2	2	3	2	2	2	1	2	1	1	1	1	3	1	1	3	4	3	4	4	4	4	4	4	5	4	5	6	6	6	7	6	4	4	5	5	4
294	2	19	1	1	1	0	2	2	2	1	1	2	1	2	1	1	1	1	1	1	1	1	1	1	1	1	1	4	3	4	5	5	3	5	5	5	5	5	5	4	7	4	6	6	2	7	7	5	4
296	2	20	0	0	0	0	3	3	2	2	2	2	2	3	3	2	3	3	2	3	2	2	2	3	3	2	2	3	4	4	4	3	3	4	4	3	4	4	3	2	6	6	6	6	6	5	6	6	6
297	2	19	1	1	1	0	1	2	1	1	1	1	1	1	2	1	1	1	1	1	1	1	1	1	1	1	1	3	3	4	3	3	3	4	3	2	4	4	4	6	6	2	6	6	2	6	6	6	2
301	2	19	0	0	0	0	2	3	2	1	3	2	1	2	3	2	2	2	2	2	2	2	1	2	2	2	1	3	3	2	2	2	3	4	4	3	3	2	2	6	4	5	5	6	5	6	6	5	6
303	2	19	1	1	1	0	3	3	2	2	3	2	3	3	4	2	3	2	2	3	2	2	2	2	3	3	2	4	3	4	3	2	4	5	4	4	3	3	4	6	3	6	5	6	6	5	6	5	6
304	2	19	0	0	0	0	2	2	2	2	2	2	2	2	3	2	2	2	2	2	2	2	2	2	2	2	2	3	4	2	2	2	3	3	4	3	4	3	3	5	3	5	5	5	5	3	5	3	4
305	2	19	0	0	0	0	1	1	1	2	2	2	2	3	1	1	1	1	1	1	1	1	1	1	1	1	1	4	3	2	4	4	4	2	5	4	4	4	4	6	6	6	4	5	5	4	5	2	5
306	2	19	0	0	0	0	2	2	2	2	2	3	1	2	3	1	1	1	2	4	2	2	1	2	2	2	1	3	3	4	3	3	4	4	3	2	3	3	4	5	5	6	7	7	6	5	4	4	4
307	2	20	0	0	0	0	2	2	2	2	2	2	2	3	3	2	2	3	3	2	2	2	2	2	2	2	2	4	4	4	3	4	3	4	4	3	3	4	4	5	5	6	6	6	6	6	6	5	5
308	2	20	0	0	1	0	2	2	1	1	3	2	1	1	2	2	2	1	1	3	2	2	1	2	2	2	2	5	4	3	2	3	4	4	3	4	3	4	4	6	4	6	5	7	6	4	6	5	5
311	2	21	0	0	0	1	2	1	1	2	2	2	2	1	3	2	2	1	1	1	1	1	1	2	1	1	1	3	3	3	2	4	3	5	3	4	4	4	2	6	6	6	6	6	6	6	6	4	4
312	2	19	1	1	1	0	1	1	1	1	1	1	1	3	3	1	2	1	1	2	1	2	1	1	2	1	1	3	3	3	3	2	3	3	3	4	3	2	3	5	3	5	5	6	6	5	6	7	5
314	2	20	1	1	1	1	2	2	2	2	2	2	2	2	3	2	2	2	2	3	2	2	2	3	2	2	2	3	3	3	3	2	2	3	3	3	3	3	2	7	4	7	7	7	7	4	7	4	4
315	2	19	0	0	0	0	3	2	2	1	2	2	3	3	2	2	3	2	2	2	2	2	2	2	2	3	2	4	4	3	3	4	3	3	2	2	4	3	3	6	5	6	5	6	5	4	5	5	5
316	2	20	1	1	1	0	2	3	1	2	1	2	2	2	4	2	2	2	1	3	1	2	1	3	2	2	2	5	5	3	4	3	3	5	5	3	4	2	3	6	7	6	6	6	6	5	4	4	5
317	2	19	1	0	0	0	4	1	1	1	1	1	1	1	1	1	1	1	1	1	1	1	1	1	1	1	1	5	4	5	3	5	5	5	4	4	4	5	5	6	7	7	5	6	7	7	6	5	6
318	2	19	0	0	0	0	2	3	2	2	2	2	2	2	3	2	2	2	2	2	3	3	2	2	2	2	2	2	3	3	2	3	2	2	3	3	3	3	3	6	3	5	5	5	5	4	5	4	5
319	2	20	0	0	0	0	2	3	2	2	2	2	1	3	3	1	2	2	2	2	2	1	1	2	1	2	1	3	3	4	4	3	4	3	3	4	4	3	2	6	5	6	6	6	6	6	5	5	6
320	2	19	1	1	1	0	1	2	1	1	3	1	1	2	3	2	2	3	2	4	2	1	1	1	1	1	1	5	5	5	5	5	5	5	5	5	5	5	5	6	7	6	6	6	6	5	5	4	6
321	2	19	1	0	1	0	3	2	1	1	2	3	3	3	2	3	3	2	2	2	3	2	3	2	2	3	2	4	2	3	4	2	3	3	3	3	2	2	3	4	6	4	2	4	4	2	4	5	4
323	2	20	1	1	1	0	2	2	1	1	2	1	1	3	3	2	1	1	2	3	1	1	1	3	2	2	1	5	5	5	5	2	4	4	5	5	3	4	4	6	3	7	4	7	5	4	6	3	6
326	2	20	1	1	1	0	2	2	2	2	2	2	2	2	3	2	2	2	2	2	2	2	2	2	2	2	2	4	3	4	2	3	3	4	3	3	3	3	3	5	4	5	5	5	5	4	5	5	4
327	2	20	1	1	1	1	3	2	1	2	2	3	3	2	3	2	3	3	3	2	3	3	4	4	3	3	4	4	1	1	1	1	1	1	1	1	1	1	5	4	1	4	4	1	1	1	1	1	1
328	2	19	1	1	1	0	2	2	2	1	1	1	1	1	3	1	2	1	1	2	1	1	1	1	1	1	1	4	4	5	4	5	5	5	5	5	5	5	5	5	2	5	4	5	5	5	6	4	4
329	2	20	1	0	1	0	3	2	1	1	3	1	1	1	3	1	1	1	1	1	1	1	1	1	1	1	1	4	3	4	3	3	3	4	3	3	4	4	4	7	1	6	7	7	7	7	7	7	7
332	2	19	0	0	0	0	2	4	2	2	2	2	2	3	3	2	2	2	3	2	2	2	2	3	2	2	2	4	4	3	4	2	4	4	3	4	4	4	4	5	4	5	5	5	5	6	6	5	6
333	2	20	0	0	0	0	2	2	1	1	3	2	2	3	3	2	1	3	1	2	1	2	1	1	1	1	2	4	4	4	5	3	3	3	3	4	4	4	4	6	2	7	3	6	6	4	4	4	5
334	2	20	0	0	0	0	4	1	4	1	1	1	1	1	2	1	4	4	3	4	4	3	1	2	1	2	1	2	5	1	2	2	2	3	2	2	2	2	2	7	7	7	7	7	7	7	7	7	7
335	2	19	1	1	1	0	2	2	2	2	3	2	2	3	3	2	3	2	3	2	2	2	2	2	3	2	2	4	4	3	3	3	4	4	3	3	4	4	3	6	5	6	6	6	6	5	6	6	6
336	2	19	1	1	1	0	2	2	2	2	2	2	2	2	3	2	2	2	2	2	2	2	2	2	2	2	2	4	3	4	4	4	4	4	4	4	4	4	4	6	4	5	4	6	6	4	4	5	5
339	2	19	1	1	0	0	2	3	1	2	2	3	1	3	3	1	1	2	2	2	2	2	2	3	2	2	2	4	2	3	2	4	4	4	2	3	4	3	4	7	2	7	4	7	7	4	4	2	7
341	2	20	0	0	0	0	3	4	2	3	4	3	4	4	3	3	3	3	3	4	3	3	2	3	4	3	3	4	3	4	2	2	3	4	4	2	2	3	3	7	1	7	4	7	7	4	4	4	7
342	2	20	0	0	0	0	2	2	3	1	2	2	3	3	4	2	3	2	2	2	3	2	1	2	1	1	2	5	2	5	2	3	5	5	4	3	4	5	1	6	5	5	4	6	6	5	6	6	6
343	2	20	0	0	0	0	3	2	2	2	3	3	2	3	3	2	3	3	3	2	3	2	2	3	2	3	2	4	3	4	4	3	4	4	4	4	4	4	3	5	4	5	5	5	5	5	5	5	5
344	2	20	1	1	1	1	3	3	3	3	4	3	2	4	4	3	3	2	3	2	2	3	2	4	2	2	1	5	2	5	5	3	3	4	5	2	3	4	4	4	3	4	4	4	4	1	4	4	4
345	2	19	0	0	0	0	2	3	2	3	2	2	2	2	2	2	2	2	2	2	2	2	2	2	2	2	2	5	3	4	4	4	5	4	2	4	4	5	5	7	7	7	7	7	7	7	7	7	7
347	2	19	0	0	0	0	2	1	1	1	1	1	1	1	3	2	2	1	1	4	1	1	1	1	1	1	1	5	5	5	5	5	5	5	5	5	5	5	5	5	7	5	5	5	5	5	5	5	5
350	2	20	1	1	1	1	2	2	2	2	2	2	2	2	3	1	1	1	1	1	1	1	1	2	2	1	2	3	3	3	3	3	3	2	3	3	4	3	3	5	3	5	4	3	5	4	5	3	5
351	2	20	0	0	0	0	2	2	2	2	2	2	2	2	2	2	2	2	2	2	2	2	1	2	1	2	2	3	4	3	3	3	3	4	3	3	3	3	3	6	5	6	5	5	5	4	5	3	3
359	2	20	0	0	1	0	2	1	1	1	2	2	1	1	1	1	1	2	1	1	1	2	1	2	2	1	1	4	3	3	4	2	3	3	4	3	4	4	4	4	6	5	5	5	5	5	5	5	5
360	2	21	0	0	0	0	2	1	1	1	1	1	1	1	1	1	2	1	1	1	1	1	2	1	1	1	1	4	3	4	4	4	4	4	4	2	4	5	5	6	4	6	7	7	4	6	7	6	5
361	2	20	1	1	1	0	2	2	2	2	2	2	2	2	3	2	2	2	2	3	2	2	2	3	2	2	2	4	3	4	3	3	4	4	4	4	4	4	2	4	4	5	4	4	5	5	5	5	5
363	1	20	0	0	0	0	2	2	2	2	3	2	2	2	3	2	2	2	2	2	2	2	1	2	2	2	2	2	4	2	4	3	2	3	3	3	3	3	3	5	3	5	5	5	5	5	6	6	6
364	2	19	1	1	1	0	1	1	1	1	2	1	1	1	2	1	1	2	1	1	1	2	1	1	1	1	2	5	3	5	4	4	4	5	5	4	4	5	4	6	6	6	6	6	4	7	7	6	5
365	2	19	0	0	0	0	2	3	1	4	2	2	2	3	2	2	2	2	2	2	2	2	2	2	3	2	2	4	3	3	3	3	3	3	3	3	3	3	3	4	5	6	6	5	6	5	5	2	6
366	2	20	0	0	0	0	2	2	2	1	3	2	1	2	3	2	1	2	1	3	1	2	1	1	1	1	1	5	3	5	1	3	3	5	5	5	3	5	5	5	1	7	7	7	7	4	4	5	7
367	2	19	1	1	1	1	3	2	2	2	2	2	2	2	2	2	2	2	2	2	2	2	1	2	2	2	2	4	4	4	4	3	3	4	4	4	3	4	4	4	1	7	4	5	5	3	4	4	4
368	1	20	1	1	1	0	2	2	2	2	3	2	2	3	2	2	2	2	2	4	2	3	2	2	2	2	2	3	2	3	3	2	3	3	3	3	3	4	2	4	5	6	4	6	6	6	6	4	6
369	2	21	1	1	0	0	2	2	2	2	1	2	2	2	3	2	2	2	2	2	2	2	2	2	2	2	2	4	3	4	3	3	4	4	3	3	4	4	4	4	4	5	4	5	5	5	5	5	5
373	2	19	0	0	0	0	1	1	1	1	2	1	1	2	1	2	1	2	2	2	1	1	1	1	2	1	1	4	4	3	3	4	4	5	5	5	5	5	1	6	4	6	6	7	6	5	6	6	6
374	1	19	0	0	0	0	2	3	1	2	2	3	3	2	3	3	2	2	2	2	2	2	1	2	2	2	2	3	2	2	5	2	2	2	3	2	2	2	2	4	2	2	4	2	2	4	4	2	4
375	2	20	1	0	0	1	2	3	2	1	3	1	1	2	3	1	2	2	2	2	2	3	1	1	1	1	1	5	3	4	3	3	3	4	4	4	5	4	3	4	4	4	4	4	4	5	5	4	4
377	2	20	1	1	1	0	2	3	1	1	2	2	2	2	3	2	2	2	2	2	2	2	1	1	1	2	2	4	2	3	3	3	4	5	4	4	4	4	3	4	2	6	6	6	6	5	5	4	4
382	1	19	0	0	0	0	3	2	3	2	2	2	2	3	3	3	2	2	2	2	3	3	2	2	2	2	2	4	3	3	2	3	3	4	3	3	3	3	3	6	3	6	5	6	6	5	5	4	6
383	1	21	0	0	0	0	1	1	1	1	1	2	2	2	2	2	2	1	1	2	1	1	1	2	1	1	1	4	4	4	3	3	4	4	3	4	4	3	2	6	7	7	6	7	7	7	7	5	4
385	2	21	1	1	1	0	3	2	2	2	3	1	1	3	2	1	2	2	2	2	2	2	1	1	1	1	2	3	3	3	2	2	4	4	3	3	3	4	4	6	6	6	5	6	6	4	7	5	5
387	2	19	0	0	1	0	2	2	2	2	2	2	2	2	2	3	2	2	2	3	2	2	2	2	2	2	2	4	4	3	3	3	4	4	3	3	3	4	3	4	3	6	6	6	6	5	5	6	6
388	2	20	1	0	1	0	2	2	2	2	2	2	2	2	2	3	2	2	2	2	2	2	2	2	2	2	2	4	3	3	3	3	3	3	3	3	2	4	3	5	3	4	3	4	5	4	4	4	4
389	1	20	1	1	1	0	1	1	1	1	1	1	1	1	1	2	2	2	2	2	2	2	2	2	2	2	2	3	3	3	2	2	2	3	4	4	4	4	4	4	4	4	3	3	5	4	5	3	5
392	2	22	1	1	1	0	2	2	2	2	2	2	2	2	3	2	2	2	2	2	2	2	2	2	2	2	2	4	4	3	2	2	2	4	3	3	3	3	3	5	7	5	4	4	4	4	5	5	5
398	2	20	1	1	1	0	3	2	2	3	1	2	1	1	3	2	2	3	2	2	2	2	1	2	2	2	1	4	5	4	5	4	4	4	5	3	3	3	3	3	2	4	4	5	6	4	4	6	4
402	2	21	1	0	0	0	1	2	1	1	1	2	1	2	2	1	2	2	1	2	1	2	1	1	2	1	1	4	4	4	3	4	4	4	4	5	4	4	3	4	5	6	6	5	6	6	7	6	6
403	1	18	1	1	1	0	2	2	3	1	2	1	1	1	2	2	2	2	1	2	1	1	1	1	1	1	1	3	4	2	2	4	3	4	3	4	4	3	2	5	5	5	5	5	5	5	5	5	4
405	1	19	1	0	1	0	2	3	2	1	1	2	2	3	2	2	2	2	1	2	1	2	1	1	1	1	1	5	5	4	2	3	4	4	4	3	3	4	4	7	4	7	7	4	6	6	6	6	4
409	1	20	0	0	0	0	1	1	3	1	1	1	1	2	3	1	2	1	1	3	1	2	1	2	1	2	1	4	4	4	3	3	2	3	3	1	3	2	2	7	5	7	5	6	6	7	5	5	6
410	1	20	0	0	0	0	2	2	2	2	3	2	2	3	3	2	2	2	2	3	2	2	1	2	2	1	2	4	4	2	3	3	4	5	4	5	5	5	5	7	2	6	4	7	7	4	4	3	4
414	2	19	0	0	0	0	2	2	2	2	2	2	2	2	3	2	2	2	2	2	2	2	2	2	2	2	1	4	4	5	2	4	4	4	4	4	4	5	4	6	6	6	6	6	6	6	6	6	6
415	1	18	1	1	1	0	2	2	2	1	2	2	1	3	3	1	1	1	1	2	2	1	1	2	1	1	1	2	2	4	3	4	4	4	4	4	5	3	4	4	6	2	6	5	3	6	4	3	3
417	2	20	1	1	1	0	2	2	1	1	3	1	1	1	2	2	1	1	1	1	1	2	1	1	2	1	1	4	4	4	4	4	4	5	4	4	4	4	3	5	4	6	6	6	6	6	6	5	5
418	2	21	1	1	1	0	1	1	2	1	1	2	1	1	1	1	1	1	1	1	1	1	1	1	1	1	1	4	3	4	3	5	3	5	3	3	4	4	4	6	6	6	6	6	6	6	5	6	6
421	2	20	1	0	0	0	2	3	2	2	2	2	3	2	3	3	2	2	2	2	2	2	2	2	2	2	2	3	3	3	3	3	3	3	3	3	2	3	3	4	5	5	3	4	5	3	4	3	5
431	2	20	0	0	0	1	2	2	2	2	3	2	2	3	4	2	2	2	3	2	3	3	1	3	2	3	1	3	4	3	3	2	3	4	3	3	3	3	4	4	3	4	4	4	4	3	3	2	4
434	1	20	1	0	1	0	3	2	3	1	3	3	1	3	3	1	2	3	2	3	2	2	1	3	3	3	1	4	2	4	2	2	4	4	2	3	2	3	4	6	5	6	3	5	4	6	4	6	4
436	1	18	1	1	1	0	1	3	3	1	2	2	2	3	2	2	2	2	2	2	2	2	2	2	2	2	2	4	5	4	3	1	3	4	4	4	2	3	4	6	7	6	6	6	6	6	6	5	6
438	2	18	0	0	0	0	3	3	2	2	3	3	2	3	3	2	3	3	2	3	2	2	2	3	3	3	2	3	4	4	3	3	3	4	3	3	3	3	3	6	4	6	6	6	6	6	6	6	6
443	1	20	0	0	0	0	2	4	2	2	3	3	3	3	3	3	3	3	3	2	3	3	1	1	3	2	3	2	5	1	1	1	1	1	1	1	1	1	1	7	1	7	1	7	7	1	1	7	7
444	2	18	1	1	1	0	2	2	2	2	3	3	2	2	4	3	2	2	3	3	2	2	2	3	3	2	2	3	3	4	3	2	3	3	3	2	3	3	3	6	1	7	4	6	6	3	2	1	6
445	2	18	0	0	0	0	2	2	2	3	3	2	2	3	3	2	2	3	2	2	2	2	1	2	2	2	1	4	3	3	3	4	4	4	4	4	4	4	3	5	3	5	4	5	5	4	5	5	5
448	2	19	1	1	1	0	2	3	2	2	2	2	2	2	3	2	2	2	1	2	2	2	1	3	2	2	1	3	3	3	4	3	2	3	3	3	3	3	3	4	4	3	3	4	3	4	3	4	4
454	2	20	0	0	0	0	2	2	3	2	2	2	2	2	2	2	2	2	2	2	2	2	1	2	2	2	1	4	1	4	1	1	4	4	2	2	3	3	3	6	6	6	6	6	6	6	6	5	6
457	2	19	1	1	1	0	3	2	3	2	2	2	2	3	3	3	3	3	3	2	2	3	2	1	2	1	3	3	3	1	1	1	2	1	1	1	1	1	1	2	3	5	5	5	5	5	5	4	5
467	2	18	0	0	0	0	2	2	1	1	2	2	3	2	3	2	3	3	2	2	2	2	2	3	2	1	1	2	2	3	3	3	2	2	3	2	3	3	3	4	5	4	3	4	5	4	3	4	3
475	2	18	0	0	0	0	2	3	2	2	2	2	2	2	2	3	2	3	2	2	2	3	2	2	2	2	2	3	2	4	3	3	3	3	3	3	2	3	3	4	3	6	4	5	5	4	5	4	4
477	2	19	0	0	0	0	2	1	2	1	2	2	1	2	2	1	2	2	2	2	1	1	1	2	2	1	1	4	4	4	4	4	4	4	4	4	4	3	4	6	6	5	6	5	4	5	5	5	4
479	2	18	1	1	1	0	2	2	2	1	1	1	1	3	3	1	1	1	1	3	1	1	1	3	1	1	1	3	3	3	3	3	3	4	3	3	3	3	3	6	5	6	5	6	6	4	6	4	5
480	2	19	1	1	0	0	2	2	2	2	2	2	2	2	3	2	2	2	2	2	2	2	2	2	2	2	2	3	2	2	3	2	3	2	3	2	3	2	2	6	6	6	6	6	6	6	6	6	4
482	2	20	0	0	0	0	1	2	2	1	1	1	2	3	3	2	2	2	2	3	2	1	1	2	2	2	1	4	4	4	5	4	4	5	5	5	5	5	5	6	2	6	4	6	6	4	6	6	6
484	2	19	0	0	0	0	2	4	2	2	2	2	2	3	3	2	2	2	2	2	2	2	2	2	2	2	1	3	4	3	3	4	2	4	4	4	5	4	3	6	6	6	5	6	5	5	6	5	5
487	2	18	0	0	0	1	2	4	2	2	2	4	4	4	2	2	2	2	2	3	2	2	4	4	4	3	4	2	1	2	1	1	2	2	4	4	4	2	2	4	4	7	4	7	7	1	7	2	7
489	1	18	1	1	1	0	1	3	1	1	3	1	1	3	3	2	3	2	1	1	1	2	1	1	1	1	1	4	3	3	3	3	3	4	4	2	3	4	3	5	6	5	5	5	3	5	4	5	4
494	1	18	1	1	1	0	2	2	2	3	3	3	2	3	2	2	2	2	2	2	2	2	2	3	3	3	2	4	4	4	4	4	4	4	5	4	4	4	4	6	6	6	2	6	6	3	2	2	5
495	2	18	1	1	1	0	2	2	1	1	2	2	2	3	3	2	2	2	2	3	2	2	1	2	2	2	1	3	4	4	3	3	4	3	3	2	3	3	2	5	3	5	5	5	4	4	4	2	5
496	1	19	0	0	0	0	2	3	3	4	3	2	1	2	3	1	2	3	2	4	2	2	1	3	3	2	1	4	4	4	4	2	3	5	5	4	3	4	3	7	6	6	5	6	6	6	6	6	6
499	1	19	1	1	1	0	3	2	2	2	3	2	2	3	3	3	3	3	1	2	1	1	1	1	1	1	1	4	3	3	4	4	4	4	4	3	3	4	4	4	4	5	3	5	5	4	3	2	4
504	1	19	1	1	1	0	3	2	2	2	2	2	3	2	3	2	2	2	2	2	2	2	2	2	2	2	1	3	4	1	1	2	2	2	3	1	1	1	1	7	1	7	7	7	7	7	7	4	4
515	2	20	0	0	0	0	2	4	2	3	2	2	2	3	2	2	2	2	2	2	2	2	1	2	2	2	1	4	4	4	2	4	4	4	4	2	4	4	4	5	3	6	5	5	5	5	5	5	5
516	2	19	1	1	1	0	3	3	2	2	2	2	2	2	2	2	2	2	2	2	2	2	2	2	2	2	2	3	2	3	3	3	3	4	4	4	3	4	3	5	3	6	4	5	5	4	5	5	6
518	1	20	1	1	1	0	3	2	2	1	2	3	1	2	3	1	2	2	2	2	1	1	1	1	1	1	1	3	4	3	3	4	3	4	4	3	4	4	3	6	4	5	4	4	4	3	6	6	5
519	1	20	1	0	0	0	1	2	4	3	3	2	3	2	2	3	3	3	3	2	3	3	2	3	3	2	3	3	2	3	3	2	4	4	2	2	3	3	3	5	4	4	5	5	4	5	3	5	4
520	1	21	0	0	0	0	3	3	3	2	3	2	3	3	3	3	3	2	2	3	3	3	3	3	3	3	2	2	2	4	3	2	2	3	3	3	2	2	3	5	3	5	6	3	5	5	3	5	5
521	1	18	0	0	0	0	1	1	1	1	1	1	1	1	1	1	1	2	1	1	1	1	1	1	1	1	1	4	1	3	3	3	3	3	4	3	3	3	4	6	3	6	6	6	6	6	6	6	6
523	2	18	1	1	1	0	1	1	1	1	3	2	2	2	4	2	2	2	2	3	2	2	1	1	1	1	1	4	3	3	4	4	3	3	3	3	4	3	4	4	4	3	5	6	6	6	6	5	5
525	1	20	1	1	1	0	2	3	2	2	3	2	2	2	3	2	2	2	2	2	2	2	2	3	3	2	2	4	3	3	2	4	3	4	4	3	4	4	3	6	3	6	5	6	6	5	5	4	5
527	1	20	0	0	0	0	2	2	1	1	2	1	1	1	2	3	2	1	1	2	1	2	1	2	1	1	2	3	3	3	3	4	2	3	3	3	3	3	2	4	4	4	6	5	5	4	4	5	5
528	1	20	0	0	0	0	2	2	2	2	2	2	2	3	2	2	2	2	3	2	2	2	2	2	2	2	2	3	5	3	3	3	3	3	3	3	3	3	3	5	3	5	6	6	6	6	6	6	6
530	2	20	0	0	0	0	1	2	1	1	1	1	1	1	1	1	1	1	1	2	1	1	1	1	1	1	1	3	5	3	3	4	5	4	5	3	4	4	3	6	7	6	6	6	6	7	7	7	6
532	1	20	1	0	0	0	1	2	1	2	2	1	1	2	1	1	1	2	1	1	1	1	1	1	1	1	1	5	4	2	1	3	3	5	5	5	5	4	2	6	6	7	6	7	7	6	6	6	7
536	1	19	0	0	0	0	2	2	3	2	2	3	2	2	2	4	2	1	2	4	1	2	1	2	2	2	2	4	4	4	4	4	4	4	4	4	5	4	4	6	7	7	6	7	6	6	7	7	2
539	2	19	0	0	0	1	2	2	3	2	2	2	2	2	2	2	2	2	2	2	2	2	2	2	3	2	2	4	3	5	4	4	3	4	4	3	4	4	3	6	5	6	6	6	6	6	5	6	6
545	1	19	0	0	0	0	2	2	3	3	2	2	3	3	2	2	2	3	2	3	3	1	2	1	3	2	1	2	3	2	2	3	2	3	4	4	4	3	2	5	4	5	6	6	6	4	5	5	5
549	1	19	0	0	0	1	3	3	1	1	3	2	1	1	3	2	2	2	2	4	1	2	1	2	1	2	1	4	2	4	4	4	4	4	4	4	4	4	3	5	3	5	3	5	4	4	4	4	5
551	1	19	1	1	1	0	3	3	2	2	3	2	2	3	3	2	2	2	3	2	3	2	1	3	3	2	1	3	3	3	2	3	3	3	2	2	2	3	3	6	6	6	6	6	6	5	6	4	6
554	1	18	1	1	1	0	3	3	3	3	3	3	3	3	3	3	3	3	2	3	2	3	2	1	2	3	1	2	5	3	3	3	3	3	3	2	3	3	3	5	5	6	6	3	6	3	5	3	4
558	2	20	1	1	1	0	2	2	2	3	2	2	2	3	3	3	2	2	2	2	2	3	2	2	3	3	2	4	3	3	4	4	2	3	4	4	4	3	3	5	2	6	3	6	6	4	4	3	3
563	1	19	0	0	0	0	3	3	2	1	3	2	2	3	3	3	2	3	3	3	2	3	2	2	2	2	3	2	2	1	1	1	1	2	1	1	1	2	1	5	2	4	4	6	5	4	4	2	2
564	2	18	1	1	1	1	2	4	1	1	3	3	2	2	2	3	2	3	2	3	2	2	2	3	2	2	1	3	3	2	2	2	2	4	5	3	4	4	2	4	2	4	4	6	5	4	6	2	6
571	2	18	1	1	1	0	2	3	2	2	2	2	2	2	4	2	2	2	2	2	2	2	1	2	2	2	2	4	3	3	3	3	3	4	4	3	2	2	2	5	4	5	4	4	5	5	5	5	5
572	2	20	1	1	1	0	2	3	1	1	2	1	1	2	3	1	1	2	2	2	2	2	1	2	2	2	1	4	3	5	4	4	4	4	5	4	4	4	4	5	6	7	5	7	6	5	5	5	7
574	1	19	0	1	0	1	3	3	2	2	3	2	2	2	2	2	2	3	2	2	2	2	3	3	3	3	3	3	4	2	4	3	3	3	4	4	3	2	3	3	6	2	2	3	2	3	3	2	2
579	2	18	0	0	0	0	2	3	3	3	3	2	2	2	3	1	2	3	2	2	2	2	1	1	3	2	1	2	3	4	1	3	4	2	4	2	2	3	4	6	4	6	6	6	6	6	6	6	6
583	1	18	0	0	0	0	1	1	3	2	1	1	1	2	3	1	1	1	1	2	1	1	1	1	1	1	1	2	2	2	2	2	2	2	2	3	3	2	2	7	6	3	6	6	3	6	7	7	6
591	2	20	0	0	0	0	3	2	3	2	3	2	3	3	3	2	3	2	3	2	2	2	3	3	3	2	2	3	2	3	3	2	3	2	2	3	3	3	3	2	3	5	4	4	3	4	3	4	4
592	1	20	0	0	0	0	3	3	2	2	3	3	3	3	3	1	1	2	2	2	2	2	1	2	2	3	1	4	3	3	3	2	3	4	3	3	3	3	3	5	5	5	6	6	5	5	4	4	5
595	2	20	1	1	1	0	3	2	2	2	3	2	2	3	3	3	3	2	3	2	2	3	2	3	3	2	2	4	3	4	4	3	2	4	4	4	4	5	4	7	1	7	1	7	3	1	1	2	6
596	2	19	0	0	0	0	4	2	3	1	3	2	1	3	3	3	2	3	2	2	3	2	2	2	2	2	2	3	4	3	2	3	2	2	3	3	3	2	3	6	2	6	2	4	2	2	2	2	2
601	2	20	1	1	0	0	2	2	2	2	2	3	3	3	3	3	4	2	3	3	3	3	1	2	3	4	3	3	2	4	2	2	4	5	4	4	4	4	4	7	1	7	2	6	6	2	2	2	6
602	2	20	0	0	0	0	1	2	3	3	2	3	3	2	2	2	2	3	3	2	2	3	3	3	2	2	2	1	4	2	3	2	3	3	4	4	5	3	2	3	5	3	3	1	3	3	3	3	3
604	2	18	1	1	1	0	3	3	3	2	4	2	2	3	2	2	3	2	2	2	3	1	1	2	1	1	1	3	3	3	3	2	3	3	3	3	3	3	3	7	5	7	7	7	7	7	7	7	7
605	2	19	0	0	0	0	2	1	2	1	1	1	1	1	2	1	1	1	2	2	1	2	1	1	1	1	1	3	4	3	4	4	4	4	4	4	4	4	4	5	4	5	5	6	4	4	5	6	4
606	2	20	1	1	1	0	2	3	2	2	3	3	2	3	3	3	3	2	2	3	2	3	2	2	2	2	2	3	3	3	3	3	3	3	4	3	3	3	3	4	2	5	4	4	4	4	4	4	4
608	2	19	1	0	1	0	2	2	1	1	1	1	1	1	2	1	1	1	1	1	1	1	1	1	1	1	1	5	4	3	2	5	5	4	5	5	5	4	4	6	6	5	7	7	4	7	7	7	7
610	2	21	1	1	0	0	2	3	2	2	2	2	3	3	2	2	2	2	2	2	2	2	1	2	2	2	1	3	4	3	2	3	4	4	4	3	3	4	3	6	4	4	6	6	5	5	5	6	5
611	2	20	0	0	0	0	3	2	2	2	2	2	2	2	3	2	3	2	2	3	2	2	3	2	2	3	2	4	3	4	3	4	3	3	5	4	4	3	3	3	5	5	4	5	5	4	5	5	5
616	2	20	1	1	0	0	2	2	2	2	3	2	2	2	2	3	2	2	2	2	2	2	2	2	2	2	2	4	4	4	4	4	4	4	4	3	5	4	4	5	4	4	5	6	6	6	6	6	6
617	1	21	0	0	0	0	3	3	3	1	3	2	2	3	3	2	3	3	2	3	2	3	2	3	3	2	1	3	2	4	3	3	4	4	4	2	4	4	4	7	2	7	5	7	7	5	7	5	5
618	1	21	0	0	1	1	3	2	3	2	2	2	1	2	1	1	2	1	2	1	2	2	1	1	1	1	2	3	3	2	3	3	4	4	3	3	3	3	3	4	5	4	3	4	4	3	2	3	4
620	2	19	0	0	0	0	2	1	1	1	2	1	1	2	1	1	1	2	1	1	1	1	1	1	1	1	1	4	4	3	2	2	3	4	4	4	3	4	4	6	4	6	6	6	6	6	6	5	5
621	2	21	0	0	0	0	3	2	1	2	2	2	1	2	3	1	3	2	2	2	2	2	1	1	1	2	1	3	2	3	2	2	4	4	3	4	4	5	4	7	4	6	4	6	6	5	4	4	5
627	2	20	0	0	0	0	2	3	2	1	3	2	2	4	3	1	3	4	3	3	2	1	1	1	1	1	1	5	4	5	1	4	5	5	5	4	4	5	5	6	5	6	5	5	5	6	7	6	5
628	2	20	0	0	0	1	3	3	1	1	1	1	1	3	3	2	2	2	2	2	2	2	1	3	3	1	1	5	4	5	5	4	4	5	5	4	4	5	5	4	3	6	6	5	5	5	5	5	5
629	1	20	0	0	0	1	2	3	2	2	2	2	2	2	3	2	2	2	2	2	2	2	1	2	2	2	2	4	4	3	3	3	3	4	4	3	4	4	4	4	5	4	5	4	4	4	4	4	4
630	2	22	0	0	0	0	3	4	2	2	3	2	2	3	3	3	2	3	2	2	2	3	2	2	3	2	1	3	2	2	2	2	4	3	3	4	3	3	3	5	3	5	4	5	5	4	4	4	5
631	2	20	0	0	0	1	3	1	2	2	2	2	3	3	3	1	3	1	1	1	1	1	1	1	1	1	1	3	4	1	1	2	3	3	4	3	4	3	2	6	4	6	7	7	6	4	6	4	4
633	1	19	0	0	0	1	3	4	3	3	3	3	4	4	4	4	4	4	4	2	4	4	4	4	4	4	3	3	2	3	2	3	2	3	3	3	3	3	3	7	1	7	1	7	7	1	1	1	7
634	1	20	1	1	1	0	2	2	2	2	2	2	1	2	2	1	2	2	2	2	2	2	1	1	1	1	1	1	2	2	2	2	2	2	3	2	2	2	2	1	7	1	7	1	1	7	7	6	6
636	2	20	1	1	1	1	1	2	2	2	3	1	1	2	3	2	2	2	1	3	2	3	1	2	2	2	3	3	2	4	1	2	2	1	3	2	3	2	2	2	4	3	4	2	2	4	4	5	2
637	2	20	0	0	0	0	2	3	2	2	3	2	2	2	3	2	2	2	2	2	2	3	2	2	2	2	2	3	4	3	3	3	3	3	3	3	3	3	3	6	2	6	4	6	6	4	4	4	6
639	2	19	1	1	0	0	3	3	2	2	2	2	2	3	4	2	3	3	2	2	3	2	1	3	2	3	1	3	3	3	3	3	3	4	3	3	3	4	3	6	2	6	4	6	6	4	4	4	6
641	2	20	1	0	1	0	2	2	2	1	2	2	1	3	3	3	3	3	3	2	3	2	2	3	1	2	2	4	4	4	4	3	4	4	4	4	4	4	4	6	3	6	6	6	6	6	5	5	6
642	2	20	1	1	1	1	3	2	3	3	2	2	2	3	2	2	3	3	3	3	3	3	1	2	3	2	2	3	3	2	3	3	4	4	3	4	3	4	4	5	6	6	2	6	6	6	4	4	5
643	2	19	1	1	1	0	3	2	3	1	3	1	1	3	1	2	3	1	1	1	1	1	1	1	1	1	1	5	5	5	5	5	5	5	5	1	5	5	5	7	7	4	7	7	7	7	7	6	7
645	1	20	0	0	0	0	4	3	3	3	3	3	2	3	3	3	3	3	3	3	3	3	3	3	3	3	2	4	2	4	2	3	3	4	3	2	2	4	2	5	3	5	5	5	5	5	5	6	6
649	2	20	0	0	0	1	1	1	2	2	1	1	1	3	3	2	3	3	2	1	1	2	2	2	2	2	2	1	2	1	1	2	1	1	3	2	1	1	1	5	5	3	3	4	5	1	2	1	6
655	2	21	0	0	0	0	2	2	2	2	2	2	2	2	3	2	3	3	3	3	3	1	1	3	1	2	2	4	5	4	4	3	5	5	4	3	3	3	3	5	3	5	5	4	6	4	6	5	3
659	2	20	1	1	1	0	2	2	2	2	2	2	2	2	2	1	2	2	2	2	2	2	2	2	2	2	2	4	4	4	4	4	4	4	4	4	4	3	4	6	6	6	6	6	6	6	6	6	6
660	2	20	0	0	0	0	2	2	2	2	2	1	1	1	2	2	2	2	2	2	2	2	1	1	2	1	1	4	4	4	4	4	4	4	5	3	4	4	4	6	6	6	6	6	6	6	6	6	6
665	2	20	1	1	1	0	2	3	2	2	2	2	1	3	2	2	2	2	2	4	2	2	2	2	2	2	2	4	3	4	3	2	4	4	3	3	3	4	3	5	5	5	5	6	6	6	6	6	5
666	2	20	0	0	0	0	2	2	2	2	2	3	2	2	3	2	2	2	1	2	1	1	1	1	1	1	1	3	4	3	5	5	4	4	5	5	5	4	4	7	7	7	7	7	5	4	7	7	7
667	2	20	1	1	0	0	4	2	2	3	2	2	2	2	2	1	2	2	2	2	2	2	2	2	2	2	2	4	3	3	3	3	5	5	4	2	4	4	3	7	6	7	7	7	6	6	6	6	6
669	2	21	1	1	0	0	2	3	1	2	2	1	2	3	3	3	3	2	2	2	2	3	1	1	2	2	1	4	4	4	4	3	2	3	4	4	4	4	4	3	3	4	4	3	4	4	4	3	5
670	2	21	1	1	1	0	2	2	3	1	1	1	1	1	2	2	3	2	2	1	1	1	1	1	1	1	1	2	3	2	4	3	3	2	2	2	3	3	2	6	7	5	7	6	4	6	5	4	6
672	2	21	0	0	0	0	2	2	2	1	3	2	2	2	2	2	2	2	2	2	2	2	2	2	2	2	2	4	3	3	2	3	3	4	3	3	3	4	4	6	3	5	4	5	5	5	5	4	5
673	2	21	0	0	0	0	1	1	1	1	2	1	1	1	3	2	1	1	1	3	2	2	1	1	1	1	1	5	4	2	1	2	4	5	4	1	4	5	5	6	6	5	6	6	6	7	7	6	6
674	2	20	1	1	1	0	1	3	1	1	3	1	1	3	1	1	2	1	1	2	1	1	1	1	1	1	1	4	4	4	3	4	4	4	5	4	4	4	4	6	6	7	6	7	7	6	6	5	5
676	2	21	0	0	0	1	2	1	1	1	3	3	1	1	3	2	2	2	2	2	2	2	1	2	1	1	1	4	3	3	4	3	4	4	4	4	4	4	4	5	4	6	5	6	6	5	6	5	6
677	2	21	1	1	1	0	2	1	1	1	1	1	1	1	1	1	1	1	1	1	1	1	1	1	1	1	1	5	5	5	5	5	5	5	5	5	5	5	5	7	7	7	6	7	7	6	1	6	5
679	2	21	1	0	0	0	1	2	1	2	1	1	2	1	1	1	1	1	1	1	1	1	1	1	2	1	1	4	2	4	2	3	4	4	3	3	4	4	4	6	6	7	7	7	7	7	7	7	7
680	2	20	1	1	1	0	2	2	2	2	3	2	2	3	3	2	2	2	2	3	2	2	2	2	2	2	2	3	2	3	3	2	3	3	3	2	2	3	3	4	2	6	6	5	4	5	6	4	2
683	2	19	1	1	0	0	2	2	2	2	2	2	2	2	3	2	2	2	2	2	2	2	2	2	2	2	2	4	4	4	4	3	4	4	4	3	4	4	3	6	4	6	5	6	5	5	5	5	5
684	2	21	0	0	0	0	2	2	2	2	2	2	3	3	3	3	2	2	3	2	2	2	1	3	2	2	1	3	5	5	3	4	5	5	5	5	4	5	5	5	6	6	6	6	6	6	6	6	6
686	2	20	1	0	0	0	2	1	1	2	2	2	2	2	3	1	2	2	1	2	1	2	1	2	2	1	1	4	2	3	2	4	5	5	4	5	4	5	5	5	6	7	5	6	6	7	6	6	6
688	2	21	0	0	0	0	1	1	1	1	2	2	1	1	2	1	1	1	1	1	1	1	1	1	1	1	1	5	5	4	4	5	5	5	5	5	5	5	3	6	7	7	7	7	7	7	7	6	7
691	1	19	1	1	0	0	2	2	1	1	2	2	1	1	2	1	3	3	1	2	2	1	1	2	2	2	1	3	3	3	2	2	2	3	4	2	2	3	3	7	6	7	6	6	5	5	6	6	6
692	1	21	1	0	1	1	3	2	2	2	2	2	3	2	4	3	2	2	2	2	2	3	3	2	2	2	2	3	4	2	3	3	3	3	3	3	3	3	3	5	3	7	4	7	7	4	4	5	5
693	2	21	1	1	1	0	2	1	2	1	2	2	1	2	2	1	1	2	2	3	1	2	1	1	2	1	1	3	3	4	2	2	3	3	3	3	2	3	3	6	4	4	5	6	6	6	6	6	5
694	2	21	1	1	1	1	3	4	2	2	2	2	2	2	2	3	2	2	3	2	2	2	2	2	2	2	2	2	4	4	3	4	4	4	4	2	3	2	3	4	3	4	4	4	5	4	5	4	4
695	2	19	1	1	1	0	2	2	1	1	2	2	2	2	2	2	2	2	2	2	2	2	2	2	2	2	2	4	4	4	4	3	4	4	4	4	4	4	4	6	6	6	6	6	3	6	6	6	3
698	1	22	0	0	0	0	3	2	2	2	3	2	1	3	2	1	3	3	2	3	1	2	1	3	3	1	1	3	2	2	2	2	3	2	2	2	3	2	2	5	6	5	7	5	2	7	7	7	5
701	2	20	1	1	1	0	2	2	2	2	2	2	2	2	2	2	3	2	2	2	2	2	1	2	2	2	3	5	3	4	3	2	4	4	4	4	4	4	4	7	2	6	4	6	6	4	5	4	6
702	1	20	0	0	0	0	3	1	1	1	2	1	1	3	1	1	1	1	1	1	1	1	1	1	1	1	1	4	4	3	3	2	3	4	3	2	3	3	3	6	6	6	5	6	7	5	6	4	6
707	2	21	0	0	0	0	2	2	1	1	2	1	1	1	3	2	2	2	2	2	2	2	1	1	1	1	1	4	3	4	3	4	4	4	5	5	5	4	4	6	3	6	6	7	7	6	6	6	6
708	2	20	0	0	0	0	2	2	1	2	3	1	1	3	4	2	2	2	2	2	2	2	2	2	1	1	1	4	2	4	2	2	4	4	3	2	2	2	2	3	3	3	3	5	5	3	3	3	3
709	1	20	1	1	1	0	2	3	3	2	3	3	2	3	3	3	3	3	3	3	2	2	1	2	2	2	2	3	3	4	3	2	3	4	3	3	3	4	4	5	5	4	5	5	4	5	4	4	5
711	2	21	1	1	0	0	3	3	3	1	3	2	1	3	3	3	3	3	3	3	4	3	1	3	3	3	2	4	3	4	2	2	4	4	3	3	3	4	4	6	3	6	4	6	6	5	5	3	3
713	2	20	0	0	0	0	3	3	4	4	4	3	1	2	4	3	4	4	2	3	3	4	1	2	3	3	1	5	3	4	3	4	4	5	5	5	5	5	5	7	1	7	2	7	7	4	7	3	7
714	2	21	0	0	0	0	2	2	2	2	3	2	1	2	2	2	2	2	2	2	2	2	2	2	2	2	1	5	3	5	3	3	3	5	3	3	3	5	5	5	3	4	6	6	6	6	6	4	6
715	1	20	0	0	0	0	3	2	2	2	2	3	2	3	3	2	3	2	2	2	2	2	2	2	2	2	3	3	4	3	3	3	4	3	3	2	3	3	3	7	5	6	5	6	6	6	6	5	5
716	1	21	1	1	1	0	2	2	2	2	3	2	2	2	3	4	2	2	2	3	1	2	1	1	1	1	1	3	3	3	2	1	3	5	3	4	3	4	4	4	5	6	6	6	5	6	7	6	5
718	2	20	1	1	1	0	3	2	1	1	1	1	1	1	1	1	1	1	1	1	1	1	1	1	1	1	1	4	5	4	5	5	4	4	5	5	5	4	4	6	5	4	6	6	6	6	6	6	4
720	2	21	1	1	1	0	2	2	2	2	2	2	2	3	2	2	2	3	1	2	1	2	1	1	1	1	1	5	4	3	3	5	4	5	4	4	4	5	4	6	7	6	6	6	6	6	6	5	2
721	2	20	0	0	0	0	1	1	1	1	1	1	1	2	1	1	1	1	1	1	1	1	1	1	1	1	1	4	4	4	3	4	4	4	5	3	4	4	2	4	5	5	6	5	5	7	7	6	4
722	2	21	0	0	0	0	4	4	4	4	3	4	4	4	4	4	4	4	4	4	4	4	4	4	4	4	4	4	3	4	1	3	3	4	3	2	3	3	3	7	2	7	4	7	7	1	6	4	4
723	2	21	0	0	0	0	2	1	2	2	3	2	2	2	3	2	2	2	2	2	2	2	1	2	1	2	1	4	4	4	3	4	3	4	2	3	3	4	3	5	4	6	5	6	6	6	4	5	6
725	2	20	1	1	1	1	2	2	2	2	2	2	2	2	3	2	3	2	2	2	2	2	2	2	2	2	1	5	4	5	3	4	4	4	4	4	4	4	4	5	4	4	5	5	4	5	5	5	4
726	2	20	0	0	0	0	2	2	1	1	2	2	2	2	2	2	2	1	2	2	2	2	1	2	2	1	2	3	4	3	4	2	2	3	4	4	2	3	4	4	2	4	4	5	5	3	6	3	4
727	2	20	1	1	1	0	2	1	2	2	3	2	2	3	3	2	3	2	2	3	3	2	2	2	2	2	2	3	2	4	3	3	3	4	4	4	3	4	3	6	3	6	6	6	6	5	6	5	6
728	2	21	0	0	0	0	2	3	2	1	2	2	1	2	2	2	2	2	2	2	2	2	2	2	2	2	2	4	4	4	4	3	3	4	4	4	4	4	4	6	2	6	6	6	6	6	6	6	5
731	2	22	0	0	0	0	1	1	1	1	1	1	1	1	1	1	1	1	1	3	1	1	1	1	1	1	1	4	5	4	5	5	4	5	5	5	5	4	4	6	7	6	5	6	5	6	6	6	6
733	2	20	1	1	1	0	2	3	2	2	2	2	2	4	3	2	3	4	2	4	3	2	1	1	2	1	1	4	4	1	4	4	5	5	4	4	4	4	4	7	7	7	7	7	7	7	7	7	7
736	2	20	0	0	0	0	2	2	2	1	2	2	2	3	3	2	2	2	2	2	2	2	2	2	2	2	2	4	3	3	3	3	3	3	3	3	3	3	3	4	4	5	5	5	5	4	5	4	5
737	2	21	1	1	1	0	1	1	2	1	2	1	1	1	2	1	1	1	1	1	1	2	1	1	1	1	1	3	3	4	3	3	3	4	4	3	3	4	4	4	5	3	6	6	4	6	6	5	5
740	2	20	0	0	0	0	2	4	1	3	2	2	2	3	3	1	1	3	2	2	2	2	1	3	2	2	1	2	2	2	3	3	3	3	3	2	4	3	3	5	5	5	4	5	5	5	4	6	5
743	2	20	0	0	0	0	2	3	2	1	3	2	2	3	2	2	2	2	2	2	2	2	2	2	2	2	2	3	3	4	4	3	3	4	4	3	4	2	3	6	4	6	6	4	5	4	4	5	4
746	2	21	1	1	0	0	1	3	1	1	1	2	1	2	3	1	1	1	1	3	1	1	1	1	1	1	1	5	5	4	2	3	5	4	5	5	5	4	4	6	7	6	6	6	6	6	7	7	7
751	2	20	0	0	0	0	2	2	2	1	2	2	2	3	3	2	2	3	2	2	2	2	1	2	2	2	2	4	3	3	4	3	2	4	4	3	3	4	4	5	3	6	6	5	6	6	6	6	6
753	2	21	1	1	1	0	2	2	3	1	2	2	2	2	2	1	1	1	2	2	2	2	2	2	2	2	2	4	4	3	3	3	3	4	4	3	4	3	3	6	5	6	6	6	6	6	6	6	6
756	2	20	0	0	0	1	2	3	2	2	2	3	2	3	3	2	3	3	2	3	3	2	1	3	2	3	2	4	4	4	3	3	4	4	3	4	4	4	4	5	2	4	4	5	5	3	5	5	5
758	2	21	1	1	0	0	2	2	2	2	2	2	2	3	3	2	2	2	2	2	2	2	1	2	2	2	1	4	5	4	4	4	4	4	5	5	5	4	4	4	4	4	4	5	5	4	4	4	4
759	2	21	1	1	1	1	2	1	2	2	2	2	2	3	3	1	1	3	2	2	2	2	2	2	2	2	2	4	3	4	2	1	5	4	4	3	3	4	4	7	4	7	6	6	6	6	6	5	6
763	2	21	1	1	1	0	2	2	2	2	3	2	2	3	2	2	3	2	2	2	2	3	1	2	2	2	2	4	3	4	3	3	4	4	5	3	4	4	3	2	4	2	4	2	2	5	2	4	5
765	2	20	0	0	0	0	2	2	2	2	2	2	2	2	2	2	2	2	2	2	2	2	1	2	2	2	1	4	4	4	4	4	4	4	4	4	4	4	4	2	6	6	6	6	6	6	4	5	5
766	1	20	1	1	1	0	2	2	2	2	2	3	2	2	3	2	2	2	2	2	2	2	2	2	2	3	2	4	3	4	3	3	4	4	3	3	3	4	4	6	3	6	5	6	5	5	5	4	5
767	2	21	1	1	1	0	2	2	2	2	3	2	2	3	3	2	3	2	2	2	2	2	2	2	2	2	2	3	3	3	3	4	3	3	4	3	4	3	3	5	3	5	6	5	5	4	4	4	2
770	2	21	0	0	0	0	1	2	2	2	3	2	2	2	3	2	3	2	2	2	2	2	2	2	2	2	2	3	3	3	3	2	2	4	4	5	3	3	3	6	5	6	3	6	6	5	5	4	5
773	2	19	0	0	0	0	2	2	2	2	2	2	2	2	3	2	2	2	2	2	2	2	1	2	2	1	1	2	3	2	3	2	4	4	4	4	4	4	4	6	4	6	4	6	6	5	5	7	7
774	2	19	1	1	1	0	2	2	2	2	2	2	2	2	3	2	2	2	2	2	2	2	2	2	2	2	2	4	4	4	3	4	2	4	4	3	5	4	4	5	3	5	5	5	5	6	5	5	5
776	2	18	1	1	1	1	3	2	2	1	4	3	1	3	4	3	3	3	3	3	2	3	1	1	2	2	2	3	3	3	3	3	2	4	3	3	3	4	3	6	3	5	5	6	6	5	5	5	5
777	1	18	1	1	1	0	2	1	1	2	3	2	2	2	3	2	2	2	2	2	2	2	2	2	2	1	1	4	3	4	4	4	4	5	4	3	4	4	4	6	5	6	6	6	6	3	3	4	4
781	2	19	1	1	1	0	2	2	2	2	4	3	1	3	4	3	3	3	3	3	3	3	3	3	3	3	3	3	2	3	3	3	2	4	4	3	4	2	3	4	2	5	5	5	5	4	2	4	5
782	2	19	0	0	0	1	2	2	1	1	2	1	1	1	2	1	2	1	2	2	1	2	1	1	1	1	1	4	4	3	3	4	3	4	4	4	4	4	4	6	4	4	6	6	6	5	6	5	4
788	2	20	0	0	0	0	3	3	2	2	3	2	2	3	3	2	3	2	2	2	2	3	2	3	2	3	3	4	4	4	4	4	4	4	3	4	4	2	4	3	2	5	3	5	5	3	2	3	3
793	2	18	0	0	0	0	3	1	1	1	2	1	1	1	1	3	1	2	1	3	1	2	1	1	1	1	1	4	5	3	4	3	3	5	4	4	4	4	5	3	6	6	4	5	5	5	5	3	6
795	2	20	0	0	0	0	3	2	2	2	2	2	2	2	3	2	3	2	2	2	3	2	2	2	2	2	1	4	3	4	4	4	3	4	4	4	4	4	3	6	4	5	5	6	4	4	5	4	4
796	2	18	0	0	0	1	3	3	1	1	2	2	3	3	3	2	1	2	2	2	2	1	1	1	3	2	1	4	5	4	5	4	5	4	5	5	5	4	4	6	4	4	5	5	4	4	4	5	4
797	2	20	1	1	1	0	2	2	3	1	2	3	2	3	3	2	2	2	2	2	2	2	1	2	3	2	2	4	4	4	2	2	3	3	3	3	3	3	3	6	3	6	5	7	7	4	5	5	6
798	2	19	1	0	0	0	2	2	2	1	3	2	2	3	3	2	2	2	2	2	2	2	2	2	2	2	2	2	2	2	2	3	2	4	2	4	3	2	4	5	2	4	3	6	6	4	5	6	4
801	2	18	0	0	0	0	2	3	2	2	3	2	2	2	3	2	2	2	2	2	2	2	2	2	2	2	2	4	2	4	3	3	4	4	4	4	4	4	4	4	4	4	4	6	6	4	4	4	6
807	2	19	0	0	0	0	1	2	1	1	2	2	1	2	3	1	2	2	2	1	2	1	1	1	1	1	1	4	4	4	4	4	4	4	5	4	4	4	4	6	4	6	4	6	6	4	4	4	6
816	2	19	0	0	0	0	2	2	2	2	3	2	2	2	4	3	2	2	2	2	2	2	2	2	2	2	2	4	3	3	3	3	3	3	3	3	3	3	4	5	3	5	4	4	4	4	4	4	4
818	2	19	1	1	1	0	1	1	1	1	1	1	2	1	2	1	2	2	1	2	1	1	1	2	1	2	1	5	4	4	3	4	5	5	5	3	4	4	4	7	7	7	6	6	6	6	6	6	6
819	2	19	1	1	1	0	2	2	2	2	2	2	2	3	2	2	2	2	2	2	2	2	1	1	1	1	1	4	4	3	2	3	4	4	4	2	4	4	4	6	3	6	5	6	6	5	5	5	6
822	2	18	0	0	0	0	1	1	1	1	3	2	1	2	2	2	2	2	2	2	2	2	2	2	2	2	2	3	3	3	3	3	4	2	2	2	4	3	4	5	5	5	5	5	3	5	4	5	5
824	1	18	1	1	1	0	2	3	1	1	2	1	1	3	3	1	1	1	1	2	1	1	1	2	1	2	1	5	5	5	5	4	4	4	5	5	5	4	4	6	5	3	6	6	4	4	6	6	6
825	2	18	0	0	1	1	3	1	2	1	4	3	1	3	4	3	3	3	3	3	2	3	2	2	2	2	2	4	2	3	3	3	3	4	3	2	3	4	3	6	2	6	4	6	6	5	4	4	6
829	1	20	0	0	1	0	3	3	2	3	3	4	1	2	4	2	3	2	3	4	4	3	2	3	3	2	1	2	3	3	3	2	2	3	2	2	3	3	3	6	2	7	3	6	5	3	3	2	6
836	2	18	1	0	0	0	2	2	2	2	3	2	2	3	3	2	2	2	2	2	2	2	2	2	2	2	2	3	2	4	3	4	3	4	2	3	4	3	3	5	5	5	4	5	5	4	5	4	5
838	2	18	0	0	0	0	2	2	1	2	2	2	2	2	2	2	2	2	2	2	2	2	2	2	2	2	2	4	4	4	4	4	4	5	4	4	4	4	4	5	5	6	5	6	5	6	6	6	6
839	2	19	1	1	1	0	2	2	2	1	4	3	2	3	4	2	3	2	3	2	2	1	1	1	1	2	2	4	3	3	3	2	3	3	5	4	4	3	4	7	1	7	1	7	7	1	1	1	7
843	2	19	1	1	1	0	3	3	3	3	3	3	1	3	3	3	3	3	3	3	3	3	3	3	3	3	2	4	3	4	2	2	4	4	2	2	2	4	4	5	2	6	5	5	6	6	5	5	5
844	2	20	0	0	0	0	3	1	1	1	2	3	1	3	3	1	3	1	1	1	3	1	1	3	1	3	1	5	2	4	2	2	4	4	4	4	4	4	2	6	7	7	7	7	7	6	6	6	6
846	1	18	1	0	1	1	3	3	3	3	2	2	2	2	2	2	2	2	2	2	2	2	2	2	2	2	2	2	4	3	3	4	2	4	2	2	4	2	2	5	5	5	2	4	2	4	2	4	2
849	2	18	0	0	0	0	2	2	2	2	2	3	3	3	4	2	3	2	3	3	3	1	2	3	3	3	1	4	3	4	2	3	3	4	3	4	4	2	4	6	4	6	5	6	5	5	5	5	5
851	2	19	0	0	0	0	3	3	2	2	3	2	2	3	3	3	3	3	2	2	2	2	2	2	2	2	2	4	4	2	3	3	4	4	3	2	3	4	4	6	2	6	4	6	6	3	3	4	6
852	2	19	0	0	0	0	3	2	2	2	4	3	2	3	3	2	2	2	3	2	2	1	1	3	2	2	2	3	3	4	4	2	3	3	3	2	3	3	3	4	4	5	4	5	5	5	5	4	5
855	1	18	1	1	1	0	1	3	1	1	1	1	1	1	1	1	1	1	1	1	1	1	1	1	1	1	1	3	3	3	5	5	4	4	5	5	5	3	4	4	6	2	5	6	6	6	6	6	6
856	2	18	0	0	0	0	4	3	2	1	3	2	1	3	1	3	3	3	3	2	2	3	3	4	2	2	3	4	4	4	4	4	4	4	4	4	4	4	4	5	3	5	1	6	6	2	2	2	5
857	2	19	1	1	1	0	1	1	1	1	1	1	1	1	3	3	2	1	1	1	2	1	3	2	2	1	3	3	2	2	2	4	4	2	2	4	2	3	4	5	4	3	4	5	4	3	2	5	4
858	2	19	0	0	0	0	2	2	1	2	2	2	1	2	3	2	3	2	2	2	2	2	1	2	2	2	1	5	4	3	4	3	4	4	3	3	3	3	3	5	4	5	4	5	5	4	4	4	5
859	2	18	1	1	1	0	2	3	2	2	3	2	3	3	4	2	3	2	2	3	2	2	3	3	2	2	2	3	3	3	3	3	3	3	3	3	3	3	4	4	4	6	4	5	4	4	5	4	4
860	2	19	0	0	0	1	3	2	1	2	3	3	2	3	3	2	2	3	3	3	2	2	1	3	3	2	2	4	4	4	3	4	3	5	2	5	4	4	2	6	5	6	5	6	6	5	5	6	6
862	2	21	0	0	0	0	3	4	2	2	3	2	3	3	3	2	2	2	2	2	2	2	1	2	2	2	1	4	3	4	4	3	4	4	4	3	4	4	4	5	2	6	4	6	2	5	4	2	2
867	2	18	0	0	0	0	1	1	1	1	1	1	1	3	1	2	1	1	1	1	1	2	1	1	1	1	3	4	4	3	3	3	3	3	4	3	3	3	3	4	4	4	4	5	5	5	5	5	5
870	2	18	0	0	0	0	2	2	1	1	2	2	2	2	2	2	2	2	2	2	2	2	2	2	2	2	2	3	3	3	3	2	3	3	3	3	3	3	3	6	2	6	5	6	6	6	4	5	5
874	2	18	1	1	1	0	2	2	2	2	3	2	2	3	3	2	2	2	2	4	3	1	2	3	1	2	2	5	4	5	5	2	5	5	5	5	5	5	5	5	4	5	6	5	6	5	6	7	4
876	2	18	1	1	1	0	2	2	3	2	3	2	1	3	4	2	2	2	1	3	1	2	1	1	2	2	2	4	3	4	3	3	3	4	4	3	3	4	3	5	2	6	4	5	2	1	4	3	5
877	1	18	0	0	0	0	4	3	3	2	3	1	1	3	4	2	3	2	2	2	1	1	1	1	3	1	2	1	3	1	1	1	3	3	2	1	2	2	2	6	5	6	5	6	7	4	4	4	6
879	2	20	1	1	1	0	1	2	1	1	2	2	3	2	3	1	2	1	2	2	1	2	1	2	2	2	1	3	3	2	2	2	3	5	3	3	3	4	3	6	6	6	6	6	6	6	6	6	6
883	2	19	0	0	0	0	3	3	1	1	1	2	2	3	3	2	2	1	2	3	3	1	1	1	1	1	1	4	5	5	5	5	5	5	5	5	5	5	5	5	6	6	5	5	6	4	2	5	5
885	1	18	0	0	0	1	3	2	2	2	2	2	1	2	2	2	2	2	2	2	2	2	1	1	2	1	1	3	4	2	4	3	3	3	3	3	3	3	3	5	5	5	4	5	5	5	5	4	5
888	2	18	1	1	0	0	2	3	2	2	2	2	2	3	4	2	2	2	2	2	2	2	1	2	3	2	2	4	3	4	4	4	4	3	4	4	3	3	4	6	4	6	5	6	5	6	4	6	5
895	2	20	1	1	1	0	2	2	2	3	2	3	2	2	2	2	2	2	2	2	2	2	2	2	2	2	2	4	4	4	4	4	2	5	4	4	4	5	5	2	6	7	7	7	7	7	5	4	5
898	2	19	0	1	1	0	2	2	2	2	2	2	2	2	2	2	2	2	2	2	2	2	1	2	1	2	1	4	3	4	3	2	3	4	4	2	3	4	4	6	5	6	4	6	6	4	4	4	6
899	2	20	0	0	1	0	4	4	3	4	3	3	2	3	3	2	2	2	2	2	2	3	2	3	2	3	3	5	4	5	5	4	4	5	4	4	5	5	5	6	3	7	5	6	5	5	6	5	4
902	1	19	0	0	0	0	1	2	2	2	2	2	2	2	2	2	2	2	2	2	2	2	2	2	2	2	2	2	3	3	3	3	3	3	4	3	3	3	3	6	3	5	5	5	5	5	5	5	5
904	2	18	0	0	0	0	1	2	1	1	2	1	1	2	3	1	2	2	2	2	3	1	1	1	1	2	1	3	2	2	4	3	4	4	3	3	3	4	4	6	3	6	6	6	6	4	6	4	6
905	2	21	1	1	1	0	1	1	1	1	1	1	1	1	1	1	1	1	1	1	1	1	1	1	1	1	2	5	3	3	3	3	5	5	3	3	3	3	3	7	7	7	7	7	7	7	7	7	7
910	2	21	1	1	1	0	2	3	2	2	2	2	2	3	3	2	2	2	3	2	2	2	2	2	2	2	2	4	3	3	3	3	3	3	3	3	3	3	3	6	4	5	4	5	6	4	4	5	3
911	2	20	1	1	1	0	2	2	2	2	3	3	2	3	3	3	3	2	2	3	2	2	2	2	3	2	2	3	3	3	3	2	3	3	3	3	3	3	3	4	4	4	4	6	4	4	4	4	5
912	1	20	0	1	0	0	1	2	1	1	1	1	1	1	1	1	1	1	1	1	1	1	1	1	1	1	1	3	4	2	4	4	3	3	3	3	5	4	1	1	5	1	6	1	1	1	1	1	1
913	2	19	1	1	1	0	2	3	2	2	2	2	2	2	2	2	2	2	2	2	2	2	2	2	2	2	2	3	3	2	2	2	3	4	4	3	3	3	3	4	4	5	3	5	5	5	5	5	4
917	1	17	1	0	0	0	3	2	2	2	2	3	3	2	3	3	2	3	2	3	2	4	2	4	2	4	2	3	3	2	4	2	3	2	3	3	4	3	4	5	4	4	5	5	5	4	3	3	4
918	2	20	1	1	1	0	2	2	2	2	2	2	1	3	4	3	3	3	2	3	3	2	1	2	2	2	1	5	5	5	5	5	5	5	5	5	5	5	5	7	4	7	5	7	7	4	4	4	4
919	2	21	0	0	0	0	2	2	2	2	2	2	1	2	2	2	2	2	2	2	2	2	2	2	2	2	2	4	4	4	3	4	4	4	3	4	4	4	4	5	5	6	4	6	6	4	5	3	4
921	2	18	1	0	1	0	3	3	2	3	4	3	2	4	4	3	3	3	3	3	3	3	2	2	3	2	2	4	2	4	2	2	1	4	4	2	4	4	4	5	2	6	3	6	6	4	7	1	7
923	2	18	0	0	1	0	2	3	2	2	2	3	2	3	3	2	3	3	3	3	2	2	3	3	2	2	2	4	3	3	3	2	3	4	3	2	2	4	3	5	4	5	5	5	5	5	5	5	5
927	2	18	0	0	0	0	3	2	1	1	2	1	3	3	4	1	3	2	2	4	2	2	1	2	1	1	1	3	4	4	3	4	3	3	4	4	5	3	3	7	7	6	5	7	7	7	6	6	6
929	2	18	1	1	1	0	3	1	1	1	2	1	1	3	1	1	3	1	1	1	1	1	1	1	1	1	1	5	4	4	4	3	4	4	4	4	4	4	4	6	6	7	6	7	6	6	6	6	6
933	2	21	1	0	1	0	2	1	1	1	1	1	1	1	1	1	1	1	1	1	1	1	1	1	1	1	1	5	4	5	4	3	5	5	4	3	3	5	5	7	7	7	7	7	7	7	7	7	7
934	2	20	0	0	0	0	2	2	2	2	2	2	2	2	2	2	2	2	2	3	2	2	2	3	2	2	2	3	3	3	3	3	3	4	3	3	3	3	2	5	4	5	5	5	5	4	5	5	6
935	2	19	0	0	0	0	3	2	2	2	3	3	2	2	3	2	2	3	2	2	2	3	2	2	2	2	2	4	3	3	2	3	4	3	2	3	3	2	3	5	4	4	5	4	5	4	3	4	4
937	1	20	1	0	0	0	2	2	2	2	2	2	2	2	3	1	1	1	1	1	1	2	2	2	2	1	2	3	2	3	3	2	3	4	3	3	3	4	3	4	4	5	4	5	4	5	4	4	4
941	1	19	1	0	0	0	3	4	3	4	3	3	4	3	3	2	2	2	2	3	2	3	2	3	2	3	2	3	3	3	3	3	3	3	3	3	2	3	3	4	3	4	5	4	5	4	5	4	5
951	1	21	1	0	1	0	3	2	2	2	2	2	2	2	2	2	2	2	2	2	2	3	2	2	2	2	2	2	4	3	3	3	2	3	4	3	4	3	2	4	3	6	4	5	6	6	6	6	6
961	1	18	1	0	1	0	2	4	3	3	1	3	3	3	3	2	3	3	3	3	3	3	3	3	3	3	2	3	2	4	1	2	4	2	2	2	2	2	4	5	3	6	5	6	6	6	5	6	6
965	2	20	1	1	1	0	2	2	2	2	2	2	2	2	2	2	2	2	2	1	1	1	1	1	1	2	2	3	3	3	2	2	4	4	3	3	3	4	4	5	7	5	5	6	5	5	6	6	6
966	2	20	1	1	1	1	2	2	3	2	2	2	2	3	2	2	2	2	2	2	2	2	2	2	3	2	2	4	3	4	4	3	4	4	2	4	4	4	4	6	2	6	5	6	6	6	6	4	4
968	2	19	1	1	0	0	3	2	2	2	2	2	2	3	3	2	3	2	3	3	3	3	2	3	3	2	2	3	3	4	4	3	3	4	4	3	4	3	4	5	3	3	4	4	4	4	5	5	5
974	2	20	0	0	0	0	2	2	2	2	2	2	2	2	2	2	3	2	2	2	2	2	1	2	2	2	1	4	4	4	3	3	4	4	4	4	4	4	4	4	3	5	4	5	5	4	5	5	5
976	1	20	1	0	1	1	1	1	1	1	2	2	1	2	3	2	3	1	1	3	1	1	1	2	1	1	1	3	3	4	2	2	2	4	2	3	3	4	4	5	3	3	6	3	6	3	6	3	6
978	1	20	0	0	0	0	2	2	2	2	2	2	2	3	2	3	2	2	2	2	2	2	1	2	2	2	2	3	2	3	3	4	3	3	4	4	4	3	3	4	4	4	5	5	5	5	5	5	5
979	1	19	1	1	1	0	2	1	1	1	1	1	1	1	2	2	2	2	2	3	2	2	1	1	1	1	1	4	4	4	3	4	4	4	4	4	4	4	4	5	6	2	6	5	5	5	6	6	5
981	2	20	1	0	0	0	1	1	1	1	2	1	1	2	2	2	2	2	2	2	1	1	1	2	1	1	1	3	3	3	1	3	3	3	3	3	2	3	2	4	4	4	4	5	5	5	5	5	4
984	2	20	0	0	0	0	2	2	2	2	2	2	2	2	2	2	2	2	2	2	2	3	2	2	2	2	2	4	3	4	3	3	3	4	3	3	3	4	4	4	3	5	5	5	5	4	4	4	5
985	1	20	1	1	1	0	2	3	2	3	3	3	3	3	3	2	2	2	2	3	2	1	2	2	3	3	2	3	2	3	2	2	3	5	3	3	2	5	3	5	4	6	4	6	5	5	5	5	5
987	1	20	0	0	0	0	1	1	1	1	1	1	1	1	3	1	1	2	1	4	1	1	1	2	1	1	1	2	2	2	1	2	5	4	2	2	2	3	2	7	7	7	7	7	7	7	5	6	6
988	2	20	1	1	1	0	2	2	1	2	2	2	3	3	4	2	3	3	3	3	2	2	1	3	4	2	1	4	4	4	2	4	5	5	4	4	4	2	4	6	6	6	6	6	6	6	6	6	6
990	2	20	0	0	0	0	2	2	1	1	2	1	2	2	2	2	2	2	2	2	2	2	1	2	2	2	2	4	5	3	4	4	3	4	4	3	3	3	3	5	6	6	6	6	6	5	6	5	5
992	2	19	1	0	0	0	2	3	2	2	2	2	2	2	2	2	2	2	2	2	2	2	1	1	2	2	1	3	4	3	4	4	2	3	4	4	4	4	4	4	2	7	7	6	5	7	7	7	4
993	2	20	0	0	0	0	2	2	2	2	2	2	2	2	3	2	2	2	2	2	2	2	1	2	2	2	2	4	3	3	4	4	3	3	3	3	3	3	3	6	2	6	6	6	6	6	6	6	5
994	2	19	1	1	1	0	2	2	2	2	2	3	2	2	2	2	2	2	2	2	2	2	2	2	2	2	2	3	3	3	3	4	3	4	5	4	4	3	3	6	7	1	6	2	2	6	2	6	2
995	2	20	1	1	1	0	3	3	1	1	2	2	1	2	2	2	2	2	2	2	2	2	2	2	3	2	2	4	2	3	4	3	3	4	3	4	4	3	3	4	4	5	4	5	5	4	4	4	4
998	2	18	1	1	0	0	1	3	2	3	3	3	3	3	1	3	3	3	1	1	1	1	1	3	4	2	1	2	2	2	4	2	2	2	2	2	2	2	2	7	3	6	7	7	7	4	7	7	7
999	2	21	1	1	1	0	2	1	2	2	1	1	1	2	2	1	2	2	1	2	1	2	1	2	2	1	1	5	4	5	4	5	5	5	5	4	5	4	4	6	7	1	7	6	3	6	6	6	4
1001	1	19	0	0	0	0	3	2	3	2	3	2	2	3	3	3	2	3	3	2	2	2	2	2	2	2	2	3	3	3	2	1	3	3	2	2	3	3	3	4	4	5	4	5	5	5	5	4	4
1002	2	20	0	0	0	0	2	2	2	2	2	3	2	3	3	2	2	3	2	3	2	3	2	2	2	2	2	3	2	2	2	2	3	3	3	2	2	3	3	4	3	5	2	5	4	2	2	4	3
1003	2	19	0	0	0	0	2	2	2	2	2	2	2	2	2	2	2	2	2	2	2	2	1	2	2	2	1	5	4	4	4	2	4	4	4	4	4	4	4	5	6	5	6	5	5	6	6	6	6
1004	2	19	1	1	1	0	2	2	2	2	2	2	2	3	3	3	3	2	3	2	2	2	2	3	3	2	2	3	3	3	3	4	3	4	4	4	4	4	4	6	2	6	4	6	6	4	4	2	6
1006	2	20	1	1	1	0	3	3	2	2	2	2	2	3	2	2	2	2	2	2	2	2	2	3	2	2	2	4	3	4	4	3	4	4	4	4	4	4	4	5	3	5	3	5	5	4	3	3	3
1007	2	20	1	0	0	0	3	3	3	3	3	2	3	3	3	2	2	3	3	2	2	2	3	2	2	2	3	2	2	2	3	3	2	3	4	4	3	3	3	3	4	5	5	4	6	5	6	5	5
1009	2	19	0	0	0	0	2	3	2	2	3	2	2	3	3	2	2	2	1	1	1	1	1	1	1	1	1	4	4	3	3	2	3	4	4	3	4	3	3	4	6	4	5	5	4	5	3	5	5
1011	2	19	0	0	0	0	2	3	1	1	1	2	1	2	2	1	1	2	1	2	1	1	1	2	1	1	1	4	4	4	4	3	4	4	4	3	4	4	4	6	6	4	6	3	3	7	7	6	4
1012	1	20	0	0	0	0	2	2	2	2	2	2	2	2	2	2	2	2	2	2	1	2	1	3	2	1	1	3	3	3	3	3	3	4	4	3	4	4	3	4	4	4	4	4	4	5	5	4	5
1014	2	20	1	1	1	0	2	3	2	2	3	3	2	3	4	3	2	2	2	3	2	2	2	3	2	3	2	4	4	5	4	4	3	3	5	4	5	4	5	4	5	6	5	6	6	5	5	2	3
1015	1	22	0	0	0	0	3	2	2	2	2	2	2	2	3	3	3	2	2	2	2	2	2	2	2	2	2	4	4	4	4	4	4	4	4	4	4	4	4	5	5	5	5	5	5	4	5	4	4
1018	2	20	1	1	1	0	1	1	1	1	1	1	1	1	3	1	1	1	1	1	1	1	1	1	1	1	1	5	5	1	1	5	5	5	3	3	3	3	3	7	4	4	7	7	4	5	5	7	7
1019	2	20	0	0	0	0	2	2	2	2	2	1	2	2	2	2	2	2	2	2	2	2	2	2	2	2	2	3	3	2	4	2	2	3	3	3	3	2	3	3	5	4	4	5	5	4	4	4	5
1020	2	20	1	1	1	0	3	3	1	1	2	2	3	3	3	2	2	1	1	2	1	1	1	2	1	2	1	4	4	5	4	4	3	4	4	4	3	4	5	6	4	7	7	7	7	6	7	7	7
1021	2	19	0	0	0	0	3	2	3	1	3	2	2	3	4	2	4	3	2	3	3	2	2	2	2	2	2	3	3	3	3	3	3	3	3	3	3	4	3	4	4	4	4	4	5	4	4	4	4
1022	1	20	1	1	1	0	3	1	2	2	4	2	2	2	3	1	3	4	3	2	3	1	1	2	3	3	1	5	5	5	4	3	4	5	5	4	4	5	4	7	4	4	7	7	5	7	7	4	4
1023	2	20	0	0	0	0	2	3	2	1	2	2	2	2	3	2	2	2	2	2	2	2	1	2	2	2	1	3	2	3	2	3	4	4	3	3	2	3	2	5	3	6	6	6	5	4	5	4	6
1024	1	19	0	0	0	1	3	2	2	2	3	3	2	3	4	3	3	3	2	2	2	2	1	3	3	2	1	2	2	4	4	4	4	4	4	4	4	4	4	4	2	2	6	2	2	2	2	2	2
1025	2	19	0	0	0	0	2	2	3	1	2	2	2	2	3	2	2	2	1	3	2	2	1	1	1	2	1	5	3	3	3	4	4	4	4	4	4	4	3	4	4	5	5	4	5	4	6	5	4
1026	1	20	0	0	0	0	2	2	2	3	3	2	3	3	3	2	2	3	2	2	2	2	2	2	3	3	2	4	2	4	2	2	3	4	4	2	3	3	3	4	2	6	4	5	5	4	5	4	4
1028	1	21	1	0	1	0	2	2	2	3	2	2	2	2	3	2	3	2	2	3	2	2	2	3	2	2	2	3	2	3	3	3	3	4	3	3	4	4	3	6	4	5	6	6	6	5	5	4	4
1029	2	20	0	0	0	0	2	1	2	2	2	3	2	3	2	2	2	2	2	2	2	3	2	2	2	2	2	3	4	3	3	3	3	3	3	3	3	3	3	3	5	3	3	3	2	2	5	3	2
1030	1	20	1	1	1	0	2	2	1	1	2	2	2	2	3	2	3	2	2	2	2	2	1	2	2	2	1	4	3	3	3	2	3	4	4	3	4	3	2	4	4	5	4	5	4	4	4	4	4
1033	2	19	1	1	1	0	2	2	2	2	3	2	2	2	2	3	3	2	2	2	2	2	1	2	2	2	2	3	4	3	4	2	3	4	3	3	2	4	4	4	3	6	5	5	5	5	5	6	5
1034	2	19	1	0	1	0	2	2	2	2	2	2	2	2	2	2	2	2	2	2	2	2	1	2	2	2	2	4	3	3	2	3	4	4	3	2	3	3	3	6	3	5	5	5	5	5	5	5	5
1038	2	19	1	1	1	1	2	2	2	1	1	1	1	1	2	3	1	2	2	3	1	1	1	2	2	1	1	2	3	3	2	2	2	2	3	3	2	3	2	5	6	7	5	7	7	5	6	6	7
1039	2	19	1	0	1	0	2	2	3	1	3	2	2	2	3	2	2	2	2	2	2	2	1	2	2	2	1	4	3	4	3	3	3	4	3	3	3	3	3	5	5	4	3	4	3	4	4	3	5
1040	2	21	0	0	0	0	2	2	1	2	2	2	2	2	2	2	2	2	2	1	1	1	1	2	2	2	1	3	3	4	3	4	2	3	4	4	4	3	3	4	7	5	5	6	6	6	6	5	5
1041	2	19	0	0	0	0	2	2	1	3	3	2	1	3	2	1	2	2	2	2	2	2	1	2	3	1	1	4	3	3	4	3	3	4	4	3	5	2	4	5	4	6	5	6	6	4	5	5	5
1042	2	20	0	0	0	1	2	2	1	1	2	1	2	3	2	3	3	2	2	3	2	1	2	2	2	1	2	5	4	4	5	4	5	5	5	5	5	4	3	7	3	7	5	7	7	5	5	4	7
1045	2	20	1	1	1	0	3	2	3	3	2	1	1	3	3	3	3	3	3	1	2	3	1	4	3	3	2	3	2	3	3	3	3	3	3	4	2	3	4	5	2	4	6	7	7	4	7	5	4
1046	2	20	0	0	0	0	2	3	1	1	1	1	1	3	3	1	2	1	1	1	2	2	1	1	1	1	1	4	3	2	2	3	3	4	4	4	4	3	3	5	6	2	6	4	2	6	6	6	3
1047	2	19	0	0	0	1	2	2	2	3	2	2	2	2	3	3	3	2	2	2	2	2	2	2	2	2	2	4	3	4	3	3	3	3	3	3	3	3	3	5	3	5	4	4	5	3	4	4	4
1049	2	19	0	0	0	0	3	3	2	3	3	2	2	2	3	2	2	2	2	3	2	2	1	2	2	2	2	3	3	4	3	3	3	4	3	3	3	3	3	4	5	5	5	4	4	3	3	3	3
1051	2	20	1	0	1	0	2	1	1	1	1	1	1	1	2	2	2	2	2	2	2	2	1	2	2	2	2	4	4	4	4	3	4	4	5	4	4	4	4	5	5	6	6	6	6	6	6	6	6
1054	2	19	1	1	0	1	2	3	2	2	3	2	2	2	3	2	2	2	2	2	2	3	2	2	3	2	2	5	3	3	3	3	4	4	3	4	4	4	4	3	6	5	4	5	4	2	4	4	4
1055	2	19	1	1	1	0	2	2	3	1	2	2	2	2	3	3	2	2	2	2	3	2	2	2	2	2	2	4	4	2	3	3	4	4	4	4	3	3	3	6	3	6	6	6	4	4	6	4	5
1056	2	20	0	0	1	0	2	2	1	1	1	1	1	1	1	1	1	1	1	1	2	1	1	1	1	1	1	4	4	3	3	3	3	3	3	4	4	4	4	6	7	6	6	6	6	6	6	6	5
1057	2	19	0	0	0	0	1	2	1	1	2	2	1	2	3	2	2	1	1	2	1	2	1	1	2	2	1	3	3	4	4	4	4	4	5	4	5	4	3	4	7	5	7	5	7	7	7	6	6
1061	2	20	1	1	0	0	2	2	2	2	2	2	2	2	3	2	2	2	2	3	2	2	1	2	2	2	2	3	2	4	2	2	3	3	3	2	3	2	2	6	4	6	5	6	6	5	4	4	6
1062	1	18	1	1	1	0	2	2	2	2	3	2	3	2	3	2	2	3	2	3	2	2	2	2	2	2	2	4	4	4	4	4	4	4	4	4	4	4	4	5	3	5	5	5	5	4	5	4	5
1063	1	19	0	0	0	0	2	2	3	2	2	3	2	2	3	2	2	2	2	2	2	2	2	3	2	2	2	3	4	3	3	3	3	3	3	3	3	3	3	6	4	5	5	6	6	5	6	6	6
1064	1	22	1	1	1	1	3	2	2	2	3	3	2	3	3	2	2	3	2	3	3	2	2	2	2	2	2	3	2	4	3	2	4	4	4	3	3	4	4	3	6	5	3	5	6	6	5	5	5
1066	2	20	0	0	0	0	2	3	2	2	3	2	2	3	3	2	3	2	2	2	2	2	2	2	2	2	2	3	3	3	4	3	3	3	4	4	4	3	2	4	3	5	4	4	5	5	5	4	4
1067	2	20	1	1	1	0	2	2	2	1	2	2	2	3	3	2	2	2	2	2	1	1	1	3	1	1	1	5	3	4	4	5	4	5	4	4	5	5	4	6	4	3	6	6	5	4	5	4	5
1069	2	20	0	0	0	1	2	2	2	3	2	2	2	3	2	2	2	2	2	2	2	2	1	2	2	3	2	3	3	4	4	2	4	3	3	3	3	3	4	3	5	3	6	6	6	6	6	6	3
1070	2	21	0	0	0	0	2	2	2	2	2	2	1	2	2	1	2	2	2	3	2	1	1	2	1	1	1	5	5	5	2	5	5	5	5	4	5	5	5	7	7	7	7	1	7	7	6	6	4
1071	2	20	1	0	1	0	3	3	2	2	2	2	2	3	3	2	2	2	2	2	2	2	2	3	2	2	2	4	3	4	3	2	3	5	4	3	3	4	4	4	3	5	4	3	4	4	3	4	5
1072	2	19	0	0	0	0	1	1	1	1	3	2	2	2	3	2	2	2	1	2	1	2	1	2	1	1	1	4	3	4	4	3	4	4	4	4	4	4	4	5	4	5	5	5	5	5	5	5	5
1073	2	20	0	0	0	0	1	1	1	1	1	1	1	1	1	2	1	1	1	1	1	1	1	1	1	1	1	3	4	3	3	4	4	4	4	4	4	3	3	4	4	5	4	5	4	4	4	4	4
1075	2	20	1	0	1	0	1	2	1	1	2	1	1	1	3	1	2	1	1	2	1	1	1	1	1	1	1	5	3	5	5	3	5	5	5	5	5	5	5	6	6	6	6	6	6	5	6	6	6
1076	2	19	0	0	0	0	1	2	1	2	3	1	1	2	3	2	2	2	2	3	2	2	2	2	1	1	1	5	3	5	5	4	5	5	5	5	5	3	5	6	6	1	6	1	1	6	3	2	4
1077	2	20	1	1	1	0	2	3	1	1	3	2	1	2	3	2	2	2	1	3	1	3	2	3	2	2	1	3	2	3	2	2	3	3	3	2	2	2	3	6	3	5	7	5	6	4	4	4	6
1080	2	19	1	0	1	0	2	1	1	2	3	2	1	3	2	2	1	2	1	1	2	1	1	3	2	1	1	3	3	3	3	4	4	4	4	4	4	3	3	4	3	4	4	6	6	3	4	3	4
1081	2	19	0	0	0	0	3	3	3	2	3	2	3	3	2	3	2	3	3	2	2	3	2	3	2	2	2	2	4	2	2	2	2	2	2	3	2	2	2	3	2	5	3	3	5	2	4	2	3
1084	2	18	0	0	0	1	2	3	2	2	2	2	2	2	2	2	2	2	2	2	2	2	2	2	2	2	2	3	3	3	3	3	3	3	4	3	2	3	3	4	6	5	5	4	4	4	3	5	5
1085	2	19	1	1	1	0	2	2	2	2	2	2	2	2	2	2	2	2	2	2	2	2	1	2	2	2	1	3	4	3	4	3	3	4	4	4	4	4	5	4	4	5	5	6	5	5	5	5	5
1086	2	20	0	0	0	0	2	3	1	1	3	2	2	3	2	2	2	2	2	2	3	3	2	2	2	2	2	5	5	4	4	4	4	5	5	4	4	4	2	6	4	6	5	6	6	4	4	5	6
1090	2	20	1	1	1	0	2	2	1	1	3	2	2	3	3	2	2	2	1	2	1	2	1	2	1	2	1	4	4	4	3	3	4	4	4	3	4	4	3	6	4	5	5	6	5	5	6	5	5
1092	2	20	1	0	0	0	2	2	3	1	1	2	1	2	3	2	2	2	2	2	2	2	1	2	2	2	2	3	3	2	3	2	3	2	3	2	2	3	2	6	4	6	6	6	6	6	5	5	5
1093	1	21	1	1	1	0	3	3	2	1	2	1	3	3	3	2	1	2	3	2	2	2	1	1	2	2	1	3	3	1	5	4	2	1	3	2	3	3	3	2	7	5	5	5	5	6	6	6	6
1095	2	19	1	1	1	0	2	2	1	1	2	2	1	2	3	2	2	2	1	2	1	2	1	1	2	1	1	2	4	4	3	3	4	4	4	3	4	4	3	4	5	4	6	3	3	5	5	5	4
1096	2	19	1	1	1	1	2	3	2	2	2	2	2	3	3	2	2	2	3	2	2	2	2	2	3	3	2	3	3	2	4	2	2	4	3	3	2	4	3	2	2	2	2	2	2	2	2	2	2
[truncated: 32 more columns]
